# Supplementary material for: Pandemic responsiveness: Evidence from social distancing and lockdown policy during COVID-19
Source: PLoS One. 2022 May 19;17(5):e0267611. doi: 10.1371/journal.pone.0267611 (PMC9119550; doi:10.1371/journal.pone.0267611)
Supplement: S6 Data — (ZIP) [file pone.0267611.s007.zip]

Archive with 2 entries (2 files):
- google_mobility_usa.dta
- __MACOSX/._google_mobility_usa.dta
