# Supplementary material for: Pandemic responsiveness: Evidence from social distancing and lockdown policy during COVID-19
Source: PLoS One. 2022 May 19;17(5):e0267611. doi: 10.1371/journal.pone.0267611 (PMC9119550; doi:10.1371/journal.pone.0267611)
Supplement: S7 Data — (ZIP) [file pone.0267611.s008.zip]

Archive with 4 entries (4 files):
- replication_plosone.do
- __MACOSX/._replication_plosone.do
- README.txt
- __MACOSX/._README.txt
