# Supplementary material for: Pandemic responsiveness: Evidence from social distancing and lockdown policy during COVID-19
Source: PLoS One. 2022 May 19;17(5):e0267611. doi: 10.1371/journal.pone.0267611 (PMC9119550; doi:10.1371/journal.pone.0267611)
Supplement: S7 Data — (ZIP) [file pone.0267611.s008.zip › replication_plosone.do]

/*--------------------------------------------------------------------------------
	DESCRIPTION: Replication of Besley Dray "Pandemic responsiveness: Evidence from social distancing and lockdown policy during COVID-19"
	
	
	LAST UPDATED: Feb. 3, 2022
	
	CONTACT: Sacha Dray
	
	INPUTS: covid_usa_county_p1.dta 	covid_usa_county_p2.dta
			covid_usa_county_p3.dta		covid_usa_county_p4.dta
			covid_usa_state.dta			google_mobility_usa.dta
			usa_countychar.dta
	
--------------------------------------------------------------------------------*/
global root "/Users/sdray/Dropbox/Research/COVID/journal submission/2021-11-23 Plos One/Revised submission/replication/"
cd "$root"
clear
set more off
set varabbrev off

* Set convenient globals
global raw 				"$root/data/raw"
global intermediate 	"$root/intermediate"
global output 			"$root/output"

*1st day of months in Stata numeric date format for graphs x-label
foreach month of numlist 3/14  {
	local m : display date("01-`month'-2020", "DMY")
	if `month'>12 {
		local month21 = `month' - 12
		local m : display date("01-`month21'-2021", "DMY")
	}
	local months "`months' `m'"
}
global months "`months'"

* Create required folders
cap mkdir "$root/output"
cap mkdir "$root/output/Tab"
cap mkdir "$root/output/Fig"
cap mkdir "$root/data/derived"
foreach type in "$root/intermediate" {
	cap mkdir "`type'"
	cap mkdir "`type'/US"
	cap mkdir "`type'/US/county"
	cap mkdir "`type'/US/county/Fig"
	cap mkdir "`type'/US/county/Fig_gph"
	cap mkdir "`type'/US/county/Fig_png"
	cap mkdir "`type'/US/county/Tab"
}


	*ANALYSIS MACROS 
	******************
global controls 					//tavg prcp  * REMOVE precipitation and temperature as controls for now
global social_distancing_variables 	index  sdist mei 
global death 						ldeath_ma7
global case 						lcase_ma7

*Parts of code to run

	* RUN PARTS OF CODE 
	******************
global trends		 			1 //descriptive trends
global analysis_all 			1 //main table
global analysis_robustness		1 //MA14 and MA21
global cnty_het					1 //main heterogeneity tables
global det_social_distancing 	1 //main heterogeneity tables
global state_analysis			1 //includes robustness


/*-------------------------------------------------------------------------------
/*-------------------------------------------------------------------------------
							I. 	SET UP DATABASE 
-------------------------------------------------------------------------------*/
-------------------------------------------------------------------------------*/
cd "$root"

use 			"$raw/covid_usa_county_p1.dta", clear
append using 	"$raw/covid_usa_county_p2.dta"
append using 	"$raw/covid_usa_county_p3.dta"
append using 	"$raw/covid_usa_county_p4.dta"
isid fips date 
merge m:1 fips using "$raw/usa_countychar.dta"

save "data/derived/covid_usa_county.dta", replace

*Macro end of sample
quietly su date if sdist!=. & ldeath_ma7!=. & mei!=. 
global datemax = r(max)
drop if date>$datemax
global datemaxlblshort : di %tdMondd $datemax
global datemaxlblshort = subinstr("$datemaxlblshort", " ", "", .)
global datemaxlbl : di %tdMon_dd $datemax

di "$datemaxlbl"
di "$datemaxlblshort"


/*-------------------------------------------------------------------------------
/*-------------------------------------------------------------------------------
							II. 	TRENDS 
-------------------------------------------------------------------------------*/
-------------------------------------------------------------------------------*/

if $trends {
								  *MAPS 
								**********
		
*MAP DEATHS AND % Change Social Distancing 
preserve 
	keep death_totalpm case_totalpm fips $social_distancing_variables date
	clonevar county = fips  //needed for maptile
	//deaths
	maptile death_totalpm if date==$datemax, geo(county2014) stateoutline(thin) ///
		spopt(legstyle(2) name(deathmap, replace) legend(size(*.8))) nquantiles(8) fcolor(YlOrRd) legformat(%9.0fc) 
	graph save "intermediate/US/county/Fig_gph/map_death_totalpm_$datemaxlblshort", replace
	graph export "intermediate/US/county/Fig/map_death_totalpm_${datemaxlblshort}.eps", replace

	//cases
	maptile case_totalpm if date==$datemax, geo(county2014) stateoutline(thin) ///
		spopt(legstyle(2) name(casemap, replace) legend(size(*.8)) ) nquantiles(8) fcolor(YlOrRd) legformat(%9.0fc) 
		
	graph save 		"intermediate/US/county/Fig_gph/map_case_totalpm_$datemaxlblshort", replace
	graph export 	"intermediate/US/county/Fig/map_case_totalpm_${datemaxlblshort}.eps", replace


	//Trends in social distancing by SD measure
	foreach outcome of varlist $social_distancing_variables {
		di "$social_distancing_variables"
		cap drop sd`outcome'
		bys fips: egen sd`outcome' = sd(`outcome') if date>date("28Feb2020", "DMY")

		//% Change Social Distancing

		maptile `outcome' if date==$datemax, geo(county2014)  stateoutline(thin)  ///
			spopt(legstyle(2)) fcolor( BuYlRd) twopt(name(`outcome', replace)) ///
			nquantiles(9) legdecimals(1) 
		graph save 	"intermediate/US/county/Fig_gph/map_`outcome'_$datemaxlblshort", replace
		graph export 	"intermediate/US/county/Fig/map_`outcome'_${datemaxlblshort}.eps", replace
		
		//SD social distancing
		maptile sd`outcome' if date==$datemax, geo(county2014)  stateoutline(thin)  ///
			spopt(legstyle(2)) fcolor( BuYlRd) twopt(name(sd`outcome', replace)) ///
			nquantiles(9) legdecimals(1) 
		graph save "intermediate/US/county/Fig_gph/map_sd`outcome'", replace
		graph export "intermediate/US/county/Fig/map_sd`outcome'.eps", replace
	}
restore

						  *TRENDS IN EXPOSURE 
						************************


*TRENDS AVERAGE SDIST /DEATH

//labels social distancing measures
foreach v of varlist $social_distancing_variables {
	local `v'lbl : variable label `v'
}

preserve
	collapse (mean) $social_distancing_variables outside death_newpm death_ma7pm case_ma7pm case_newpm [aw=pop_estimate_2019], by(date)
	tsset date	
				
	*/
	set scheme s2mono
	grstyle init
	grstyle color major_grid dimgray
	grstyle linewidth major_grid thin
	cap drop case_ma7p100k
	gen case_ma7p10k = case_ma7pm /100
	
	foreach v of varlist $social_distancing_variables {
		cap drop `v'ma7
		label var `v' "``v'lbl'"
	tssmooth ma `v'ma7  = `v', window (6 1 0)
		
		*SOCIAL DISTANCING 
		tsline `v' `v'ma7 if date>=date("1Feb2020", "DMY"), color(gs8%30 navy) lpattern(solid solid)  ///
			name(`v'ma7, replace) xtitle("") ///
			ytitle("") title("") ///
			yla(#6 ,   grid ang(h)) ///
			note("", size(vsmall)) ///
			xla(21946 $months, format(%tdMon_CCYY) alt labsize(small)) ///
			graphregion(fcolor(white)) ///
			legend(order(2 "7-day moving average" 1 "Raw") ///
				region(lcol(white))) yline(0, lcolor(gs12))
		graph export 	"intermediate/US/county/Fig/trends_`v'ma7.eps", replace
		graph export 	"intermediate/US/county/Fig_png/trends_`v'ma7.png", replace
		graph save 		"intermediate/US/county/Fig_gph/trends_`v'ma7", replace	
		
		*Case AND death new pM vs Social Distancing
		
			tw 	(tsline `v'ma7 if date>=date("1Feb2020", "DMY"), lpattern(solid)  lwidth(medthick) color(cranberry)) || ///
			(tsline  death_ma7pm case_ma7p10k  if date>=date("1Feb2020", "DMY"), lpattern(solid solid) yaxis(2)  lwidth(medthick medthick) color(navy8 dkgreen)) || ///
			///(sc   death_newpm date if date>=date("1March2020", "DMY"), msize(tiny) yaxis(2)) || ///
			///(sc   sdist date if date>=date("1March2020", "DMY"), msize(tiny) ) || ///		
		, name(`v'covidma7, replace) xtitle("") ///
			ytitle("") ytitle("", axis(2)) title("") ///
			yla(#6 , ang(h) grid) ///
			yla(, ang(h) axis(2)) ///
			note("", size(vsmall)) ///
			xla(21946 $months, format(%tdMon_CCYY) alt labsize(small)) ///
			graphregion(fcolor(white)) ///
			legend(order(1 "`:variable label `v'' (left)  " 2 "Deaths per million  (right)" 4 "" 3 "Cases per 10,000 (right)") ///
				region(lcol(white)))
		graph export 	"intermediate/US/county/Fig/trends_`v'_infectionma7.eps", replace
		graph export 	"intermediate/US/county/Fig_png/trends_`v'_infectionma7.png", replace
		graph save 		"intermediate/US/county/Fig_gph/trends_`v'_infectionma7", replace		

	
		*NEW DEATH/CASE PM MA7 VS SOCIAL DISTANCING
		foreach infection in death case {
			local proper = proper("`infection's") // proper capitalization and plural for label
			tw 	(tsline `v'ma7 if date>=date("1Feb2020", "DMY"), lpattern(solid)  lwidth(medthick) color(cranberry)) || ///
				(tsline  `infection'_ma7pm if date>=date("1Feb2020", "DMY"), lpattern(solid) yaxis(2)  lwidth(medthick) color(navy8)) || ///
			, name(`v'`infection'ma7, replace) xtitle("") ///
				ytitle("") ytitle("", axis(2)) title("") ///
				yla(#6, ang(h) grid) ///
				yla(, ang(h) axis(2)) ///
				yla(, ang(h) axis(2)) ///
				note("", size(vsmall)) ///
				xla(21946 $months, format(%tdMon_CCYY) labsize(small) alt)  graphregion(fcolor(white)) ///
				legend(order(1 "`:variable label `v'' (left)  " 2 "`proper' per million (right)") ///
					region(lcol(white)))
			graph export 	"intermediate/US/county/Fig/trends_`v'`infection'ma7.eps", replace
			graph export 	"intermediate/US/county/Fig_png/trends_`v'`infection'ma7.png", replace
			graph save 		"intermediate/US/county/Fig_gph/trends_`v'`infection'ma7", replace	
						
		}
		
	}
	if strpos("$social_distancing_variables", "sdist") >0 & strpos("$social_distancing_variables", "mei") >0 & strpos("$social_distancing_variables", "index") >0 { 
		//Comparison SocDist measures + Compare with Google Mobility
		
	*ADD GOOGLE MOBILITY AS COMPARISON
	merge 1:1 date  using "data/raw/google_mobility_usa", keep(master matched)
	egen outsidenat = rowmean(mobility_retailrec mobility_transp mobility_work mobility_grocpharm mobility_park)
	replace outsidenat = - outsidenat //to express as reduction in time outside home
	
	foreach v of varlist outside {
		cap drop `v'ma7
		label var `v' "``v'lbl'"
	tssmooth ma `v'ma7  = `v', window (6 1 0)	
	}
	
	tsline indexma7 sdistma7 meima7 outsidema7 index sdist mei outside  ///
		if date>=date("1Feb2020", "DMY"),  color(cranberry navy8 green orange cranberry%20 navy8%20 green%20 orange%20) lpattern(solid solid solid solid dash dash dash dash)  ///
		name(ma7, replace) xtitle("") ///
		ytitle("") title("") ///
		yla(#6 ,   grid ang(h)) ///
		note("", size(vsmall)) ///
		xla(21946 $months, format(%tdMon_CCYY) alt labsize(small)) ///
		graphregion(fcolor(white)) ///
		legend( row(1) order(1 "Social Distancing Index" 2 "DEX" 3 "MEI" 4 "Google Mobility") size(small) ///
			region(lcol(white))) yline(0, lcolor(gs12))
		graph save 		"intermediate/US/county/Fig_gph/comparison_sdist_measures", replace	
		graph export 	"intermediate/US/county/Fig_png/comparison_sdist_measures.png", replace	
		graph export 	"intermediate/US/county/Fig/comparison_sdist_measures.eps", replace	

		
		graph save 		"intermediate/US/county/Fig_gph/comparison_sdist_measures", replace	
		graph export 	"intermediate/US/county/Fig_png/comparison_sdist_measures.png", replace	
		graph export 	"intermediate/US/county/Fig/comparison_sdist_measures.eps", replace	
	}
restore
}


/*-------------------------------------------------------------------------------
/*-------------------------------------------------------------------------------
								III. 	ANALYSIS
-------------------------------------------------------------------------------*/
-------------------------------------------------------------------------------*/

/*-------------------------------------------------------------------------------
								RESPONSIVENESS POOLED COUNTIES 
-------------------------------------------------------------------------------*/
//Main responsiveness table
if $analysis_all {

est clear
preserve
	drop svi* c19rf* pctui* essential pop_estimate_2019 dow sc_* soc_capital* *2010 *2018 *2019 *pm
	*CREATE 3 SAMPLE PERIODS
		cap drop sample_*
	*Full sample
	gen sample_all =1

		*Sample for Phase 1 (decision to lock-down) : end of sample =  first state decides to ease lockdown (April 20)
	cap drop sample_lock

		* ANALYSIS 1/ NO SUBSAMPLES
		
		foreach outcome of varlist $social_distancing_variables  { 
			est clear
			foreach lockperiod in  all   { //p1 p2 p3
			di "`lockperiod' `outcome'"
					
				*OLS  DEATH
			eststo `lockperiod'death_`outcome' : qui reghdfe `outcome' $death $controls if sample_`lockperiod'==1, ///
				cluster(fips)  absorb(fips ntime3)
			qui su `outcome' if e(sample)
			qui estadd scalar mean_dv  r(mean)			

				*OLS  CASE
			eststo `lockperiod'case_`outcome' : qui reghdfe `outcome' $case $controls if sample_`lockperiod'==1, ///
				cluster(fips)  absorb(fips ntime3 i.nstate#i.date)
			qui su `outcome' if e(sample)
			qui estadd scalar mean_dv  r(mean)				
				
				*OLS CASE AND DEATH
	*		eststo ols_cd`lockperiod'_all_`outcome' : qui reghdfe `outcome' `case' $death  `casecontrol' if sample_`lockperiod'==1, ///
	*			cluster(fips)  absorb(fips ntime3 date)			
				
				*OLS death total
			eststo `lockperiod'deathtotal_`outcome' : qui reghdfe `outcome' ldeath_total $controls if sample_`lockperiod'==1, ///
				cluster(fips)  absorb(fips ntime3 i.nstate#i.date)
			qui su `outcome' if e(sample)
			qui estadd scalar mean_dv  r(mean)				

				*OLS case total
			eststo `lockperiod'casetotal_`outcome' : qui reghdfe `outcome' lcase_total $controls if sample_`lockperiod'==1, ///
				cluster(fips)  absorb(fips ntime3 i.nstate#i.date)
			qui su `outcome' if e(sample)
			qui estadd scalar mean_dv  r(mean)							

			if "`lockperiod'"=="all" {
		
			//REDO with lockdown interaction for full sample 
			*************************************************
				*OLS  DEATH
				eststo `lockperiod'lockdeath_`outcome' : qui reghdfe `outcome' $death ///
					$controls c.${death}#i.lock  if sample_`lockperiod'==1, ///
					cluster(fips)  absorb(fips ntime3 i.nstate#i.date)
			qui su `outcome' if e(sample)
			qui estadd scalar mean_dv  r(mean)					

					*OLS  CASE
				eststo `lockperiod'lockcase_`outcome' : qui reghdfe `outcome' $case ///
					$controls c.${case}#i.lock if sample_`lockperiod'==1, ///
					cluster(fips)  absorb(fips ntime3  i.nstate#i.date)
			qui su `outcome' if e(sample)
			qui estadd scalar mean_dv  r(mean)					
					
					*OLS death total
				eststo `lockperiod'lockdeathtotal_`outcome' : qui reghdfe `outcome' ldeath_total ///
					$controls c.ldeath_total#i.lock if sample_`lockperiod'==1, ///
					cluster(fips)  absorb(fips ntime3 i.nstate#i.date)
			qui su `outcome' if e(sample)
			qui estadd scalar mean_dv  r(mean)					

					*OLS case total
				eststo `lockperiod'lockcasetotal_`outcome' : qui reghdfe `outcome' lcase_total ///
					$controls c.lcase_total#i.lock if sample_`lockperiod'==1, ///
					cluster(fips)  absorb(fips ntime3 i.nstate#i.date)	
			qui su `outcome' if e(sample)
			qui estadd scalar mean_dv  r(mean)					
		

					
			//Interaction with non essentials closed dummy
			************************************************
						*OLS  DEATH
				eststo `lockperiod'lock3death_`outcome' : qui reghdfe `outcome' $death ///
					$controls c.${death}#i.non_essentials_closed  if sample_`lockperiod'==1, ///
					cluster(fips)  absorb(fips ntime3 i.nstate#i.date)
			qui su `outcome' if e(sample)
			qui estadd scalar mean_dv  r(mean)					

					*OLS  CASE
				eststo `lockperiod'lock3case_`outcome' : qui reghdfe `outcome' $case ///
					$controls c.${case}#i.non_essentials_closed if sample_`lockperiod'==1, ///
					cluster(fips)  absorb(fips ntime3 i.nstate#i.date)
			qui su `outcome' if e(sample)
			qui estadd scalar mean_dv  r(mean)
					
					*OLS CASE AND DEATH
		*		eststo ols_cd`lockperiod'_all_`outcome' : qui reghdfe `outcome' `case' $death `casecontrol' if sample_`lockperiod'==1, ///
		*			cluster(fips)  absorb(fips ntime3 date)			
					
					*OLS death total
				eststo `lockperiod'lock3deathtotal_`outcome' : qui reghdfe `outcome' ldeath_total ///
					$controls	c.ldeath_total#i.non_essentials_closed if sample_`lockperiod'==1, ///
					cluster(fips)  absorb(fips ntime3 i.nstate#i.date)
			qui su `outcome' if e(sample)
			qui estadd scalar mean_dv  r(mean)
			
					*OLS case total
				eststo `lockperiod'lock3casetotal_`outcome' : qui reghdfe `outcome' lcase_total ///
					$controls	c.lcase_total#i.non_essentials_closed if sample_`lockperiod'==1, ///
					cluster(fips)  absorb(fips ntime3 i.nstate#i.date)		
			qui su `outcome' if e(sample)
			qui estadd scalar mean_dv  r(mean)					
									
			} //if sample_all only
		}
		
	*Add indicator county and outbreak time FE for all stored regressions
	qui estadd local time  		"X" : *
	qui estadd local county  	"X" : *
	qui estadd local stateXdate	"X" : *
	
	label var ldeath_total "Log Cumulative Deaths"
	label var lcase_total "Log Cumulative Cases"
	label var non_essentials_closed "Non-essential shops closed"
	label var shelter_in_place "Stay-at-home"

		* TABLES MAIN
		***************
		
		local star_opt "star(* 0.10 ** 0.05 *** 0.01)"

			* Make regression table and export to tex
			  texdoc init "intermediate/US/county/Tab/resp_`outcome'.tex", replace force
				
				// table header
				tex \def\sym#1{\ifmmode^{#1}\else\(^{#1}\)\fi} \begin{tabular}{@{\extracolsep{2.5pt}}{l}*{3}{>{\centering\arraybackslash}m{3cm}}@{}} \hline\hline \addlinespace[1mm]
				tex & (1) & (2) & (3)  \\ \addlinespace[4pt] \hline \addlinespace[6pt]
				tex & \multicolumn{3}{c}{\textit{Dependent variable: `:variable label `outcome''}} \\  \addlinespace[6pt]
								
				// table core Panel A : New Deaths
				tex \addlinespace[2pt] \multicolumn{2}{l}{\underline{\textbf{A: Responsiveness to New Deaths}}} \\ \addlinespace[2pt]		

		esttab *death_* using "intermediate/US/county/Tab/resp_`outcome'.tex", append se label ///
			nomtitles nonotes fragment booktabs	nonumbers nolines noobs ///
			keep($death 1.*) varwidth(40) `star_opt' ///
						coeflabels($death "`:variable label $death'" ///
						///1.shelter_in_place#c.$death "`:variable label $death' \ $ \times$ `:variable label shelter_in_place'" ///
						1.non_essentials_closed#c.$death "`:variable label $death'  $ \times$ `:variable label non_essentials_closed'" ///
						1.lock#c.$death "`:variable label $death' \ $ \times$ Lockdown" ) ///
			scalars("N \addlinespace[1pt] Observations" ///
					"r2_a \addlinespace[1pt] Adjusted $ R^2 $" ///
					"mean_dv \addlinespace[1pt] Mean Dependent Variable") ///
			sfmt(%9.0fc a2) substitute(\_ _ "=1" "")

				//table core Panel B: New Cases
				tex \hline \addlinespace[6pt] 
tex \addlinespace[2pt] \multicolumn{2}{l}{\underline{\textbf{B: Responsiveness to New Cases}}} \\ \addlinespace[2pt]		

		esttab *case_* using "intermediate/US/county/Tab/resp_`outcome'.tex", append se label ///
			nomtitles nonotes fragment booktabs	nonumbers nolines noobs ///
			keep($case 1.*) varwidth(40) `star_opt' ///
						coeflabels($case "`:variable label $case'" ///
						///1.shelter_in_place#c.$case "`:variable label $case' \ $ \times$ `:variable label shelter_in_place'" ///
						1.non_essentials_closed#c.$case "`:variable label $case' \ $ \times$ `:variable label non_essentials_closed'" ///
						1.lock#c.$case "`:variable label $case' \ $ \times$ Lockdown" ) ///
			scalars("N \addlinespace[1pt] Observations" ///
					"r2_a \addlinespace[1pt] Adjusted $ R^2 $" ///
					"mean_dv \addlinespace[1pt] Mean Dependent Variable")  ///
			sfmt(%9.0fc a2) substitute(\_ _ "=1" "")

				//table core Panel C: Cumulative Deaths			
				tex \hline \addlinespace[6pt] 
tex \addlinespace[2pt] \multicolumn{2}{l}{\underline{\textbf{C: Responsiveness to Cumulative Deaths}}} \\ \addlinespace[2pt]		

		esttab *deathtotal_* using "intermediate/US/county/Tab/resp_`outcome'.tex", append se label ///
			nomtitles nonotes fragment booktabs	nonumbers nolines noobs ///
			keep(ldeath_total 1.* ) varwidth(40) `star_opt' ///
						coeflabels(ldeath_total "`:variable label ldeath_total'" ///
						///1.shelter_in_place#c.ldeath_total "`:variable label ldeath_total' \ $ \times$ `:variable label shelter_in_place'" ///
						1.non_essentials_closed#c.ldeath_total "`:variable label ldeath_total' \ $ \times$ `:variable label non_essentials_closed'" ///
						1.lock#c.ldeath_total "`:variable label ldeath_total' \ $ \times$ Lockdown" ) ///
			scalars("N \addlinespace[1pt] Observations" "r2_a \addlinespace[1pt] Adjusted $ R^2 $" ///
			"mean_dv \addlinespace[1pt] Mean Dependent Variable" )  ///
			sfmt(%9.0fc a2) substitute(\_ _ "=1" "")
			
				//table core Panel D: Cumulative Cases
				tex \hline \addlinespace[6pt] 
tex \addlinespace[2pt] \multicolumn{2}{l}{\underline{\textbf{D: Responsiveness to Cumulative Cases}}} \\ \addlinespace[2pt]	
	
		esttab *casetotal_* using "intermediate/US/county/Tab/resp_`outcome'.tex", append se label ///
			nomtitles nonotes fragment booktabs	nonumbers nolines noobs ///
			keep(lcase_total 1.*) varwidth(40) `star_opt' ///
			coeflabels(lcase_total "`:variable label lcase_total'" ///
			///1.shelter_in_place#c.lcase_total "`:variable label lcase_total' \ $ \times$ `:variable label shelter_in_place'" ///
			1.non_essentials_closed#c.lcase_total "`:variable label lcase_total' \ $ \times$ `:variable label non_essentials_closed'" ///
			1.lock#c.lcase_total "`:variable label lcase_total' \ $ \times$ Lockdown" ) ///
			scalars("N \addlinespace[2mm] Observations" ///
					"r2_a \addlinespace[1pt] Adjusted $ R^2 $" ///
					"mean_dv \addlinespace[1pt] Mean Dependent Variable" ///
					"county  \addlinespace[1pt] \hline  \addlinespace[1pt] County fixed effect" /// 
					"stateXdate \addlinespace[1pt] State $\times$ Day fixed effect" /// 
					"time \addlinespace[2pt] Outbreak time fixed effect")  ///
			sfmt(%9.0fc a2) substitute(\_ _ "=1" "")
			
			// table end
				tex \noalign{\vspace{1pt}} \hline\hline \addlinespace[6pt]
				tex \end{tabular}	
			
				  texdoc close
				  
	}
restore	  
}	
	
	

/*-------------------------------------------------------------------------------
								RESPONSIVENESS POOLED COUNTIES 
-------------------------------------------------------------------------------*/

//Main responsiveness table
if $analysis_robustness {

est clear
preserve
	drop svi* c19rf* pctui* essential pop_estimate_2019 dow 

		* ANALYSIS 1/ NO SUBSAMPLES
		est clear
		foreach outcome of varlist $social_distancing_variables  { 
			di "`lockperiod' `outcome'"
					
				*OLS  DEATH 14
			eststo death14_`outcome' : qui reghdfe `outcome' ldeath_ma14 $controls , ///
				 cluster(fips)  absorb(fips ntime3 i.nstate#i.date)
			qui su `outcome' if e(sample)
			qui estadd scalar mean_dv  r(mean)					
			
				*OLS  CASE 14
			eststo case14_`outcome' : qui reghdfe `outcome' lcase_ma14 $controls , ///
				 cluster(fips)  absorb(fips ntime3 i.nstate#i.date)
			qui su `outcome' if e(sample)
			qui estadd scalar mean_dv  r(mean)									

				*OLS death 21
			eststo death21_`outcome' : qui reghdfe `outcome' ldeath_ma21 $controls  , ///
				 cluster(fips)  absorb(fips ntime3 i.nstate#i.date)
			qui su `outcome' if e(sample)
			qui estadd scalar mean_dv  r(mean)					
			
				*OLS case 21
			eststo case21_`outcome' : qui reghdfe `outcome' lcase_ma21 $controls , ///
				 cluster(fips)  absorb(fips ntime3 i.nstate#i.date)
			qui su `outcome' if e(sample)
			qui estadd scalar mean_dv  r(mean)								
			
		
			//REDO with lockdown interaction for full sample 
			*************************************************
				*OLS  DEATH 14
			eststo death14lock_`outcome' : qui reghdfe `outcome' ldeath_ma14 c.ldeath_ma14#i.lock $controls, ///
				 cluster(fips)  absorb(fips ntime3 i.nstate#i.date)
			qui su `outcome' if e(sample)
			qui estadd scalar mean_dv  r(mean)					
			
				*OLS  CASE 14
			eststo case14lock_`outcome' : qui reghdfe `outcome' lcase_ma14 c.lcase_ma14#i.lock $controls, ///
				 cluster(fips)  absorb(fips ntime3 i.nstate#i.date)
			qui su `outcome' if e(sample)
			qui estadd scalar mean_dv  r(mean)									

				*OLS death 21
			eststo death21lock_`outcome' : qui reghdfe `outcome' ldeath_ma21 c.ldeath_ma21#i.lock $controls , ///
				 cluster(fips)  absorb(fips ntime3 i.nstate#i.date)
			qui su `outcome' if e(sample)
			qui estadd scalar mean_dv  r(mean)					
			
				*OLS case 21
			eststo case21lock_`outcome' : qui reghdfe `outcome' lcase_ma21 c.lcase_ma21#i.lock $controls, ///
				 cluster(fips)  absorb(fips ntime3 i.nstate#i.date)
			qui su `outcome' if e(sample)
			qui estadd scalar mean_dv  r(mean)							
					
			//Interaction with non essentials closed dummy
			************************************************
				*OLS DEATH 14
			eststo death14lock3_`outcome' : qui reghdfe `outcome' ldeath_ma14 c.ldeath_ma14#i.non_essentials_closed $controls, ///
				cluster(fips)  absorb(fips ntime3 i.nstate#i.date)
			qui su `outcome' if e(sample)
			qui estadd scalar mean_dv  r(mean)					
			
				*OLS  CASE 14
			eststo case14lock3_`outcome' : qui reghdfe `outcome' lcase_ma14 c.lcase_ma14#i.non_essentials_closed  $controls, ///
				cluster(fips)  absorb(fips ntime3 i.nstate#i.date)
			qui su `outcome' if e(sample)
			qui estadd scalar mean_dv  r(mean)									

				*OLS death 21
			eststo death21lock3_`outcome' : qui reghdfe `outcome' ldeath_ma21 c.ldeath_ma21#i.non_essentials_closed $controls , ///
				cluster(fips)  absorb(fips ntime3 i.nstate#i.date)
			qui su `outcome' if e(sample)
			qui estadd scalar mean_dv  r(mean)					
			
				*OLS case 21
			eststo case21lock3_`outcome' : qui reghdfe `outcome' lcase_ma21 c.lcase_ma21#i.non_essentials_closed $controls, ///
				cluster(fips)  absorb(fips ntime3 i.nstate#i.date)					
			qui su `outcome' if e(sample)
			qui estadd scalar mean_dv  r(mean)					
			
		}
restore

		
	*Add indicator county and outbreak time FE for all stored regressions
	qui estadd local time  		"X" : *
	qui estadd local county  	"X" : *
	qui estadd local stateXdate	"X" : *

	
*check order correct: 1/index 2/sdist 3/mei (for table header)
assert 	strpos("$social_distancing_variables", "index") < strpos("$social_distancing_variables", "sdist") ///
	&	strpos("$social_distancing_variables", "sdist") < strpos("$social_distancing_variables", "mei") 
	
		* TABLES MAIN
		***************
		
		local star_opt "star(* 0.10 ** 0.05 *** 0.01)"

			* Make regression table and export to tex
			  texdoc init "intermediate/US/county/Tab/resp_robustness.tex", replace force
				
				// table header
				tex \def\sym#1{\ifmmode^{#1}\else\(^{#1}\)\fi} \begin{tabular}{@{\extracolsep{2.5pt}}{l}*{9}{>{\centering\arraybackslash}m{1.5cm}}@{}} \hline\hline \addlinespace[1mm]
				tex & (1) & (2) & (3) & (4) & (5) & (6) & (7) & (8) & (9) \\ \addlinespace[1pt] \addlinespace[1pt]
				tex &  Index & Index & Index  & DEX & DEX & DEX & MEI & MEI & MEI \\ \hline \addlinespace[6pt]

				tex & \multicolumn{9}{c}{\textit{Dependent variable: Social Distancing}} \\  \addlinespace[6pt]
				
				
				// table core Panel A : New Deaths
				tex \addlinespace[2pt] \multicolumn{2}{l}{\underline{\textbf{A: Responsiveness to Deaths in Last 14 Days}}} \\ \addlinespace[2pt]		

		esttab death14* using "intermediate/US/county/Tab/resp_robustness.tex", append se label ///
			nomtitles nonotes fragment booktabs	nonumbers nolines noobs ///
			keep(ldeath_ma14 1.*) varwidth(40) `star_opt' ///
						coeflabels(1.non_essentials_closed#c.ldeath_ma14 "`:variable label ldeath_ma14' \ $ \times$ `:variable label non_essentials_closed'" ///
						1.lock#c.$death "`:variable label $death' \ $ \times$ Lockdown" ) ///
			scalars("N \addlinespace[1pt] Observations" ///
					"r2_a \addlinespace[1pt] Adjusted $ R^2 $" ///
					"mean_dv \addlinespace[1pt] Mean Dependent Variable") ///
			sfmt(%9.0fc a2) substitute(\_ _ "=1" "")

				//table core Panel B: New Cases
				tex \hline \addlinespace[6pt] 
tex \addlinespace[2pt] \multicolumn{2}{l}{\underline{\textbf{B: Responsiveness to Cases in Last 14 Days}}} \\ \addlinespace[2pt]		

		esttab case14* using "intermediate/US/county/Tab/resp_robustness.tex", append se label ///
			nomtitles nonotes fragment booktabs	nonumbers nolines noobs ///
			keep(lcase_ma14 1.*) varwidth(40) `star_opt' ///
						coeflabels(1.non_essentials_closed#c.lcase_ma14 "`:variable label lcase_ma14' \ $ \times$ `:variable label non_essentials_closed'" ///
						1.lock#c.$case "`:variable label $case' \ $ \times$ Lockdown" ) ///
			scalars("N \addlinespace[1pt] Observations" ///
					"r2_a \addlinespace[1pt] Adjusted $ R^2 $" ///
					"mean_dv \addlinespace[1pt] Mean Dependent Variable")  ///
			sfmt(%9.0fc a2) substitute(\_ _ "=1" "")

				//table core Panel C: Cumulative Deaths			
				tex \hline \addlinespace[6pt] 
tex \addlinespace[2pt] \multicolumn{2}{l}{\underline{\textbf{C: Responsiveness to Deaths in Last 21 Days}}} \\ \addlinespace[2pt]		

		esttab death21* using "intermediate/US/county/Tab/resp_robustness.tex", append se label ///
			nomtitles nonotes fragment booktabs	nonumbers nolines noobs ///
			keep(ldeath_ma21 1.* ) varwidth(40) `star_opt' ///
						coeflabels(	1.non_essentials_closed#c.ldeath_ma21 "`:variable label ldeath_ma21' \ $ \times$ `:variable label non_essentials_closed'" ///
						1.lock#c.ldeath_ma21 "`:variable label ldeath_ma21' \ $ \times$ Lockdown" ) ///
			scalars("N \addlinespace[1pt] Observations" "r2_a \addlinespace[1pt] Adjusted $ R^2 $" "mean_dv \addlinespace[1pt] Mean Dependent Variable")  ///
			sfmt(%9.0fc a2) substitute(\_ _ "=1" "")
			
				//table core Panel D: Cumulative Cases
				tex \hline \addlinespace[6pt] 
tex \addlinespace[2pt] \multicolumn{2}{l}{\underline{\textbf{D: Responsiveness to Cases in Last 21 Days}}} \\ \addlinespace[2pt]	
	
		esttab case21* using "intermediate/US/county/Tab/resp_robustness.tex", append se label ///
			nomtitles nonotes fragment booktabs	nonumbers nolines noobs ///
			keep(lcase_ma21 1.*) varwidth(40) `star_opt' ///
			coeflabels(1.non_essentials_closed#c.lcase_ma21 "`:variable label lcase_ma21' \ $ \times$ `:variable label non_essentials_closed'" ///
			1.lock#c.lcase_ma21 "`:variable label lcase_ma21' \ $ \times$ Lockdown" ) ///
			scalars("N \addlinespace[2mm] Observations" ///
					"r2_a \addlinespace[1pt] Adjusted $ R^2 $" ///
					"mean_dv \addlinespace[1pt] Mean Dependent Variable" ///
					"county  \addlinespace[1pt] \hline  \addlinespace[1pt] County fixed effect" /// 
					"stateXdate \addlinespace[1pt] State $\times$ Day fixed effect" /// 
					"time \addlinespace[2pt] Outbreak time fixed effect")  ///
			sfmt(%9.0fc a2) substitute(\_ _ "=1" "")
			
			// table end
				tex \noalign{\vspace{1pt}} \hline\hline \addlinespace[6pt]
				tex \end{tabular}	
			
				  texdoc close
				  
cap drop sample_*		  
}	
		

/*-------------------------------------------------------------------------------
								HETEROGENEITY RESPONSIVENESS
-------------------------------------------------------------------------------*/

//Heterogeneity in responsivenesss tables
if $cnty_het {

************* TABLE WITH SELECT SUBSAMPLE VARS IN SAME REGRESSION ****

	*** 1/ CLEANING AND SELECTING COVARIATES 

*Obtain standardized version of variables
foreach v of varlist 	Pct65Over2018 democratshare pctui_cont c19rf_3 ///
						MEDHHINC_2018 Black2010 Asian2010 Hisp2010 PopDensity2010 ///
						ba Unemp2019 Immig1019  soc_capital sc_institution sc_collective sk2014 votpart {
	cap drop z`v'
	qui su `v'
	gen z`v' = (`v' -r(mean))/r(sd) 
	label var z`v' "`:variable label `v''"
}			


local subgroups1  	c.zPct65Over2018  	c.zc19rf_3 		 		c.zpctui_cont ///
					c.zMEDHHINC_2018 	c.zba 					c.zdemocratshare 	///
					c.zsoc_capital 			//c.zsc_institution c.zsc_collective
					
local subgroups2  	c.zBlack2010 		c.zAsian2010 	c.zHisp2010 ///
					c.zPopDensity2010 	 //control vars fixed by county

local j = 1					
foreach outcome of varlist $social_distancing_variables {
	est clear
	local n = 1
		foreach v of local subgroups1 {
			di "`outcome' `v'"
			
				*OLS  DEATH
			eststo death_`outcome'`n' : qui reghdfe `outcome' $death c.${death}#(`v' `subgroups2') $controls, ///
				cluster(fips)  absorb(fips ntime3 i.nstate#i.date)
			qui su `outcome' if e(sample)
			qui estadd scalar mean_dv  r(mean)									

			local appendreplace "append"
			if (`j'==1) local appendreplace "replace"				
			qui regsave using intermediate/US/county/results_cnty_het , ///
				ci addlabel(outcome, `outcome', subvar, `v', covidtype, $death) `appendreplace'

				
				*OLS  CASE
			eststo case_`outcome'`n' : qui reghdfe `outcome' $case c.${case}#(`v' `subgroups2') $controls, ///
				cluster(fips)  absorb(fips ntime3 i.nstate#i.date)
			qui su `outcome' if e(sample)
			qui estadd scalar mean_dv  r(mean)									
				
			qui regsave using intermediate/US/county/results_cnty_het , ///
				ci addlabel(outcome, `outcome', subvar, `v', covidtype, $case) `appendreplace'
				
			local n = `n' + 1
			local j = `j' + 1
		}
			//regs with all vars
			eststo caseall_`outcome' : qui reghdfe `outcome' $case ///
				c.${case}#(`subgroups1' `subgroups2') ///
			$controls, cluster(fips)  absorb(fips ntime3 i.nstate#i.date)
			qui su `outcome' if e(sample)
			qui estadd scalar mean_dv  r(mean)								

				qui regsave using intermediate/US/county/results_cnty_het , ///
		ci addlabel(outcome, `outcome', subvar, all, covidtype, $case) `appendreplace'		

			eststo deathall_`outcome' : qui reghdfe `outcome' $death ///
				c.${death}#(`subgroups1' `subgroups2') $controls, ///
			cluster(fips)  absorb(fips ntime3 i.nstate#i.date)				
			qui su `outcome' if e(sample)
			qui estadd scalar mean_dv  r(mean)							
		
					qui regsave using intermediate/US/county/results_cnty_het , ///
				ci addlabel(outcome, `outcome', subvar, all, covidtype, $death) `appendreplace'
	
	
	//Robustness main regression using alternative social capital measures (sk2014 and voter participation/civic capital)
	if "`outcome'" == "index" {
		foreach v of varlist sk2014 votpart {
	
		local subgroups1_rob = subinstr("`subgroups1'", "soc_capital", "`v'", .)

		eststo `v'_death_`outcome' : qui reghdfe `outcome' $death ///
				c.${death}#(c.z`v' `subgroups2') $controls, ///
			cluster(fips)  absorb(fips ntime3 i.nstate#i.date)				
			qui su `outcome' if e(sample)
			qui estadd scalar mean_dv  r(mean)				
			
		eststo `v'_case_`outcome' : qui reghdfe `outcome' $case ///
				c.${case}#(c.z`v' `subgroups2') $controls, ///
			cluster(fips)  absorb(fips ntime3 i.nstate#i.date)				
			qui su `outcome' if e(sample)
			qui estadd scalar mean_dv  r(mean)							
		
		eststo `v'_deathall_`outcome' : qui reghdfe `outcome' $death ///
				c.${death}#(`subgroups1_rob' `subgroups2') $controls, ///
			cluster(fips)  absorb(fips ntime3 i.nstate#i.date)				
			qui su `outcome' if e(sample)
			qui estadd scalar mean_dv  r(mean)				
			
		eststo `v'_caseall_`outcome' : qui reghdfe `outcome' $case ///
				c.${case}#(`subgroups1_rob' `subgroups2') $controls, ///
			cluster(fips)  absorb(fips ntime3 i.nstate#i.date)				
			qui su `outcome' if e(sample)
			qui estadd scalar mean_dv  r(mean)							

		}
		
		qui estadd local time  		"X" : *
		qui estadd local county  	"X" : *
		qui estadd local stateXdate	"X" : *
		qui estadd local demo 		"X" : *


			* TABLES ROBUSTNESS SOCIAL CAPITAL
			***********************************

			local star_opt "star(* 0.10 ** 0.05 *** 0.01)"

				* Make regression table and export to tex
				  texdoc init "intermediate/US/county/Tab/cnty_het_`outcome'_soc_capital_robustness.tex", replace force
					
					// table header
					tex \def\sym#1{\ifmmode^{#1}\else\(^{#1}\)\fi} \begin{tabular}{@{\extracolsep{2.5pt}}{l}*{6}{>{\centering\arraybackslash}m{2cm}}@{}} \hline\hline \addlinespace[1mm]
					tex & (1) & (2) & (3) & (4) & (5) & (6)   \\ \addlinespace[1pt] \hline \addlinespace[6pt]
					tex & \multicolumn{6}{c}{\textit{Dependent variable: `:variable label `outcome''}} \\  \addlinespace[6pt]
					
					// table core Panel A : Deaths
					tex \addlinespace[2pt] \multicolumn{2}{l}{\underline{\textbf{A: Responsiveness to New Deaths}}} \\ \addlinespace[2pt]		

			esttab death_`outcome'7 deathall_`outcome' sk2014_death* votpart_death* using "intermediate/US/county/Tab/cnty_het_`outcome'_soc_capital_robustness.tex", append se label ///
				nomtitles nonotes fragment booktabs	nonumbers nolines noobs ///
				order($death *zsoc_capital* *zsk2014* *votpart*) ///
				drop( _cons *Black* *Asian* *Hisp* *PopDensity* $controls ) varwidth(40) `star_opt' ///
				scalars("N \addlinespace[1pt] Observations" ///
						"r2_a \addlinespace[1pt] Adjusted $ R^2 $" ///
						"mean_dv \addlinespace[1pt] Mean Dependent Variable") ///
				sfmt(%9.0fc a2) substitute(\_ _ "=1" "" "%" "\%")


				
					//table core Panel B: Cases
					tex \addlinespace[6pt] \hline
					tex \addlinespace[6pt] 
	tex \addlinespace[2pt] \multicolumn{2}{l}{\underline{\textbf{B: Responsiveness to New Cases}}} \\ \addlinespace[2pt]		

			esttab case_`outcome'7 caseall_`outcome' sk2014_case* votpart_case*  using "intermediate/US/county/Tab/cnty_het_`outcome'_soc_capital_robustness.tex", append se label ///
				nomtitles nonotes fragment booktabs	nonumbers nolines noobs ///
				order($case *zsoc_capital* *zsk2014* *votpart*) ///
				 drop( _cons *Black* *Asian* *Hisp* *PopDensity* $controls ) varwidth(40) `star_opt' ///
				scalars("N  \addlinespace[2mm]  Observations" ///
						"r2_a \addlinespace[1pt] Adjusted $ R^2 $" ///
						"mean_dv \addlinespace[1pt] Mean Dependent Variable" ///
						"county \addlinespace[1pt] \hline \addlinespace[1pt] County fixed effect" /// 
						"stateXdate \addlinespace[1pt] State $\times$ Day fixed effect" /// 
						"time \addlinespace[1pt] Outbreak time fixed effect" ///
						"demo \addlinespace[2pt] Interaction with Demographic Characteristics"  )  ///
				sfmt(%9.0fc a2) substitute(\_ _ "=1" "" "%" "\%")
				
				// table end
					tex \noalign{\vspace{1pt}} \hline\hline \addlinespace[6pt]
					tex \end{tabular}	
				
					  texdoc close 		
		
	}
	if "`outcome'" != "index" {
		qui estadd local time  		"X" : *
		qui estadd local county  	"X" : *
		qui estadd local stateXdate	"X" : *
		qui estadd local demo 		"X" : *
}
			* TABLES MAIN
			***************

			local star_opt "star(* 0.10 ** 0.05 *** 0.01)"

				* Make regression table and export to tex
				  texdoc init "intermediate/US/county/Tab/cnty_het_`outcome'.tex", replace force
					
					// table header
					tex \def\sym#1{\ifmmode^{#1}\else\(^{#1}\)\fi} \begin{tabular}{@{\extracolsep{2.5pt}}{l}*{8}{>{\centering\arraybackslash}m{2cm}}@{}} \hline\hline \addlinespace[1mm]
					tex & (1) & (2) & (3) & (4) & (5) & (6) & (7) & (8)   \\ \addlinespace[1pt] \hline \addlinespace[6pt]
					tex & \multicolumn{8}{c}{\textit{Dependent variable: `:variable label `outcome''}} \\  \addlinespace[6pt]
					
					// table core Panel A : Deaths
					tex \addlinespace[2pt] \multicolumn{2}{l}{\underline{\textbf{A: Responsiveness to New Deaths}}} \\ \addlinespace[2pt]		

			esttab death*_`outcome'* using "intermediate/US/county/Tab/cnty_het_`outcome'.tex", append se label ///
				nomtitles nonotes fragment booktabs	nonumbers nolines noobs ///
				drop( _cons *Black* *Asian* *Hisp* *PopDensity* $controls ) varwidth(40) `star_opt' ///
				scalars("N \addlinespace[1pt] Observations" ///
						"r2_a \addlinespace[1pt] Adjusted $ R^2 $" ///
						"mean_dv \addlinespace[1pt] Mean Dependent Variable") ///
				sfmt(%9.0fc a2) substitute(\_ _ "=1" "" "%" "\%")


				
					//table core Panel B: Cases
					tex \addlinespace[6pt] \hline
					tex \addlinespace[6pt] 
	tex \addlinespace[2pt] \multicolumn{2}{l}{\underline{\textbf{B: Responsiveness to New Cases}}} \\ \addlinespace[2pt]		

			esttab case*_`outcome'*  using "intermediate/US/county/Tab/cnty_het_`outcome'.tex", append se label ///
				nomtitles nonotes fragment booktabs	nonumbers nolines noobs ///
				 drop( _cons *Black* *Asian* *Hisp* *PopDensity* $controls ) varwidth(40) `star_opt' ///
				scalars("N  \addlinespace[2mm]  Observations" ///
						"r2_a \addlinespace[1pt] Adjusted $ R^2 $" ///
						"mean_dv \addlinespace[1pt] Mean Dependent Variable" ///
						"county \addlinespace[1pt] \hline \addlinespace[1pt] County fixed effect" /// 
						"stateXdate \addlinespace[1pt] State $\times$ Day fixed effect" /// 
						"time \addlinespace[1pt] Outbreak time fixed effect" ///
						"demo \addlinespace[2pt] Interaction with Demographic Characteristics"  )  ///
				sfmt(%9.0fc a2) substitute(\_ _ "=1" "" "%" "\%")
				
				// table end
					tex \noalign{\vspace{1pt}} \hline\hline \addlinespace[6pt]
					tex \end{tabular}	
				
					  texdoc close 

	}
	
	*GENERATE FIGURES WITH ESTIMATES FOR INDEX / RESPONSIVENESS TO DEATHS
	preserve
		set scheme s1mono
		use intermediate/US/county/results_cnty_het, clear
		 isid var outcome subvar covidtype
		split var, parse("#c.") //var2 is subvar coefficient
		keep if var2 != ""
		keep if subvar == "all" //keep reg with all subvars 
		isid var2 covidtype outcome
		drop var var1 subvar
		rename var2 var
		
		drop if inlist(var, "zAsian2010", "zBlack2010", "zHisp2010", "zPopDensity2010") //controls not shown
		gen vnum = .
		replace vnum = 1 if var == "zsoc_capital"
		replace vnum = 2 if var == "zdemocratshare"
		replace vnum = 3 if var == "zba"
		replace vnum = 4 if var == "zMEDHHINC_2018"
		replace vnum = 5 if var == "zpctui_cont"
		replace vnum = 6 if var == "zc19rf_3"
		replace vnum = 7 if var == "zPct65Over2018"
		assert vnum!=.
		
			//new ordering
		replace vnum = -7 if var == "zsoc_capital"
		replace vnum = -4 if var == "zdemocratshare"
		replace vnum = -3 if var == "zba"
		replace vnum = -1 if var == "zMEDHHINC_2018"
		replace vnum = -2 if var == "zpctui_cont"
		replace vnum = -5 if var == "zc19rf_3"
		replace vnum = -6 if var == "zPct65Over2018"					
		
		levelsof outcome, clean local(var)
		levelsof covidtype, clean local(type)
		
		
		local covidtype ldeath_ma7
		local v index

			tw 	(rcap ci_lower ci_upper vnum if outcome=="`v'" ///
				& covidtype == "`covidtype'" , horizontal lwidth(medium) lcolor(gs8) ) ///
				(scatter vnum  coef if outcome=="`v'"   ///
						& covidtype == "`covidtype'" , msize(medium) msymbol(circle) mcolor(cranberry)) ///					
				, ylabel(-7 "Social Capital Index" -4 "% Vote Democrat 2016" -3 "% with Bachelor's Degree" ///
						-1 "Median Household Income" -2 "% without Health Insurance" ///
						-5 "% with 3+ Risk Factors for COVID-19" ///
						 -6 "% Aged 65 Years and Older", angle(0) grid glpattern(dash)) legend(off)  ///							
///				, ylabel(1 "Social Capital Index" 2 "% Vote Democrat 2016" 3 "% with Bachelor's Degree" ///
///						4 "Median Household Income" 5 "% without Health Insurance" ///
///						6 "% with 3+ Risk Factors for COVID-19" ///
///						 7 "% Aged 65 Years and Older" , angle(0) grid glpattern(dash)) legend(off)  ///
				xlabel(`mpoints' ,) ///
				title("", size(medsmall)) ///
				ytitle("" , size(medsmall)) /// 
				xtitle("Standardized Coefficient (Responsiveness)") ///
				/// aspect(.5) // aspect is ratio height/width. Default is 1
				xline(0.0, lpattern(solid) lcolor(gs8)) ///
				name(coef_resp, replace) 
				
			graph export 	"intermediate/US/county/Fig_png/Fig_cnty_het_index_ldeath_ma7.png", replace
			graph export 	"intermediate/US/county/Fig/Fig_cnty_het_index_ldeath_ma7.eps", replace
			graph save 		"intermediate/US/county/Fig_gph/Fig_cnty_het_index_ldeath_ma7", replace
			
	restore 	
	
	
}


/*-------------------------------------------------------------------------------
								DETERMINANTS OF SOCIAL DISTANCING
-------------------------------------------------------------------------------*/

if $det_social_distancing {


	*** 1/ CLEANING AND SELECTING COVARIATES 
 
*Obtain standardized version of variables
foreach v of varlist 	Pct65Over2018 democratshare pctui_cont essential c19rf_3 ///
						MEDHHINC_2018 Black2010 Asian2010 Hisp2010 PopDensity2010 ///
						ba Unemp2019 Immig1019  soc_capital sc_institution sc_collective sk2014 votpart {
	cap drop z`v'
	qui su `v'
	gen z`v' = (`v' -r(mean))/r(sd) 
	label var z`v' "`:variable label `v''"
}			


local subgroups1  	zPct65Over2018  		zc19rf_3 		zpctui_cont ///
					zMEDHHINC_2018 			zba 			zdemocratshare 	///
					zsoc_capital 			//c.zsc_institution c.zsc_collective
					
local subgroups2  	zBlack2010 		zAsian2010 	zHisp2010 ///
					zPopDensity2010 lpop	//additional demographic controls
	
local j = 1 	
foreach outcome of varlist $social_distancing_variables {
	est clear
	local n = 1
		foreach v of local subgroups1 {
			di "`outcome' `v'"
				*OLS 
			eststo det_`outcome'`n' : qui reghdfe `outcome'  `v' `subgroups2' $death $case $controls, ///
				cluster(fips)  absorb(ntime3 i.nstate#i.date)
			qui su `outcome' if e(sample)
			qui estadd scalar mean_dv  r(mean)								
				
				
			local appendreplace "append"
			if (`j'==1) local appendreplace "replace"		
			
			qui regsave using intermediate/US/county/results_cnty_het_level , ///
		ci addlabel(outcome, `outcome', subvar, `v') `appendreplace'			
		
			local n = `n' + 1
			local j = `j' + 1
		}
			//regs with all vars
			eststo detall_`outcome' : qui reghdfe `outcome' `subgroups1' `subgroups2' $death $case  $controls, ///
			cluster(fips)  absorb(ntime3 i.nstate#i.date)
			qui su `outcome' if e(sample)
			qui estadd scalar mean_dv  r(mean)								
			
		
			qui regsave using intermediate/US/county/results_cnty_het_level , ///
		ci addlabel(outcome, `outcome', subvar, all) `appendreplace'		
		
		
	//Robustness main regression using alternative social capital measures (sk2014 and voter participation/civic capital)
	if "`outcome'" == "index" {
		foreach v of varlist sk2014 votpart {
			local subgroups1_rob = subinstr("`subgroups1'", "soc_capital", "`v'", .)
			
				eststo `v'_det_`outcome' : qui reghdfe `outcome'  c.z`v' `subgroups2' $death $case $controls, ///
					cluster(fips)  absorb(ntime3 i.nstate#i.date)
				qui su `outcome' if e(sample)
				qui estadd scalar mean_dv  r(mean)			
				
				eststo `v'_detall_`outcome' : qui reghdfe `outcome'  `subgroups1_rob' `subgroups2' $death $case $controls, ///
					cluster(fips)  absorb(ntime3 i.nstate#i.date)
				qui su `outcome' if e(sample)
				qui estadd scalar mean_dv  r(mean)						


			}
	}
		
		qui estadd local time  		"X" : *
		qui estadd local stateXdate	"X" : *
		qui estadd local demo 		"X" : *

			* TABLES MAIN
			***************

			local star_opt "star(* 0.10 ** 0.05 *** 0.01)"

				* Make regression table and export to tex
				  texdoc init "intermediate/US/county/Tab/cnty_het_level_`outcome'.tex", replace force
					
					// table header
					tex \def\sym#1{\ifmmode^{#1}\else\(^{#1}\)\fi} \begin{tabular}{@{\extracolsep{2.5pt}}{l}*{8}{>{\centering\arraybackslash}m{2cm}}@{}} \hline\hline \addlinespace[1mm]
					tex & (1) & (2) & (3) & (4) & (5) & (6) & (7) & (8)   \\ \addlinespace[1pt] \hline \addlinespace[6pt]
					tex & \multicolumn{8}{c}{\textit{Dependent variable: `:variable label `outcome''}} \\  \addlinespace[6pt]
					

			esttab det*_`outcome'*  using "intermediate/US/county/Tab/cnty_het_level_`outcome'.tex", append se label ///
				nomtitles nonotes fragment booktabs	nonumbers nolines noobs ///
				 drop( _cons *Black* *Asian* *Hisp* *PopDensity* *lpop* $controls ) ///
				 order(z*) varwidth(40) `star_opt' /// order: standardized vars first
				scalars("N  \addlinespace[1pt] \hline \addlinespace[1pt] Observations" ///
						"r2_a \addlinespace[1pt]  Adjusted $ R^2$" ///
						"mean_dv \addlinespace[1pt] Mean Dependent Variable" ///
						"stateXdate  \addlinespace[1pt] State $\times$ Day fixed effect" /// 
						"time \addlinespace[1pt] Outbreak time fixed effect" ///
						"demo \addlinespace[2pt] Demographic Characteristics"  )  ///
				sfmt(%9.0fc a2) substitute(\_ _ "=1" "" "%" "\%")
				
				// table end
					tex \noalign{\vspace{1pt}} \hline\hline \addlinespace[6pt]
					tex \end{tabular}	
				
					  texdoc close 	
					  
				* TABLES ROBUSTNESS WITH ALTERNATIVE SOCIAL CAPITAL MEASURE
				**************************************************************
		if "`outcome'" == "index" {
			local star_opt "star(* 0.10 ** 0.05 *** 0.01)"

					* Make regression table and export to tex
					  texdoc init "intermediate/US/county/Tab/cnty_het_level_`outcome'_soc_capital_robustness.tex", replace force
						
						// table header
						tex \def\sym#1{\ifmmode^{#1}\else\(^{#1}\)\fi} \begin{tabular}{@{\extracolsep{2.5pt}}{l}*{6}{>{\centering\arraybackslash}m{2cm}}@{}} \hline\hline \addlinespace[1mm]
						tex & (1) & (2) & (3) & (4) & (5) & (6)   \\ \addlinespace[1pt] \hline \addlinespace[6pt]
						tex & \multicolumn{6}{c}{\textit{Dependent variable: `:variable label `outcome''}} \\  \addlinespace[6pt]
						

				esttab det_`outcome'7 detall_`outcome' sk2014_det*_`outcome' votpart_det*_`outcome' using "intermediate/US/county/Tab/cnty_het_level_`outcome'_soc_capital_robustness.tex", append se label ///
					nomtitles nonotes fragment booktabs	nonumbers nolines noobs ///
					 drop( _cons *Black* *Asian* *Hisp* *PopDensity* *lpop* $controls ) ///
					 order(zsoc_capital zsk2014 zvotpart z*) varwidth(40) `star_opt' /// order: standardized vars first
					scalars("N  \addlinespace[1pt] \hline \addlinespace[1pt] Observations" ///
							"r2_a \addlinespace[1pt]  Adjusted $ R^2$" ///
							"mean_dv \addlinespace[1pt] Mean Dependent Variable" ///
							"stateXdate  \addlinespace[1pt] State $\times$ Day fixed effect" /// 
							"time \addlinespace[1pt] Outbreak time fixed effect" ///
							"demo \addlinespace[2pt] Demographic Characteristics"  )  ///
					sfmt(%9.0fc a2) substitute(\_ _ "=1" "" "%" "\%")
					
					// table end
						tex \noalign{\vspace{1pt}} \hline\hline \addlinespace[6pt]
						tex \end{tabular}	
					
						  texdoc close 	
		}					  
	}
	
	*GENERATE FIGURES WITH ESTIMATES FOR INDEX / RESPONSIVENESS TO DEATHS
	preserve
		set scheme s1mono
		use intermediate/US/county/results_cnty_het_level, clear
		isid var outcome subvar 
		keep if subvar == "all" //keep reg with all subvars 
		isid var  outcome
		
		drop if inlist(var, "zAsian2010", "zBlack2010", "zHisp2010", "zPopDensity2010", "_cons", "tavg", "prcp", "lpop") //controls not shown
		drop if inlist(var, "lcase_ma7", "ldeath_ma7") //control for infection not shown
		gen vnum = .
		replace vnum = 1 if var == "zsoc_capital"
		replace vnum = 2 if var == "zdemocratshare"
		replace vnum = 3 if var == "zba"
		replace vnum = 4 if var == "zMEDHHINC_2018"
		replace vnum = 5 if var == "zpctui_cont"
		replace vnum = 6 if var == "zc19rf_3"
		replace vnum = 7 if var == "zPct65Over2018"
		
			//new ordering
		replace vnum = -2 if var == "zsoc_capital"
		replace vnum = -1 if var == "zdemocratshare"
		replace vnum = -7 if var == "zba"
		replace vnum = -4 if var == "zMEDHHINC_2018"
		replace vnum = -6 if var == "zpctui_cont"
		replace vnum = -5 if var == "zc19rf_3"
		replace vnum = -3 if var == "zPct65Over2018"			
		
		assert vnum!=.
		
		
		levelsof outcome, clean local(var)
		
		
		local covidtype ldeath_ma7
		local v index

			tw 	(rcap ci_lower ci_upper vnum if outcome=="`v'" , horizontal lwidth(medium) lcolor(gs8) ) ///
				(scatter vnum  coef if outcome=="`v'"  , msize(medium) msymbol(circle) mcolor(navy8)) ///
				, ylabel(-2 "Social Capital Index" -1 "% Vote Democrat 2016" -7 "% with Bachelor's Degree" ///
						-4 "Median Household Income" -6 "% without Health Insurance" ///
						-5 "% with 3+ Risk Factors for COVID-19" ///
						 -3 "% Aged 65 Years and Older", angle(0) grid glpattern(dash)) legend(off)  ///				
///				, ylabel(1 "Social Capital Index" 2 "% Vote Democrat 2016" 3 "% with Bachelor's Degree" ///
///						4 "Median Household Income" 5 "% without Health Insurance" ///
///						6 "% with 3+ Risk Factors for COVID-19" ///
///						 7 "% Aged 65 Years and Older", angle(0) grid glpattern(dash)) legend(off)  ///
				xlabel(`mpoints' ,) ///
				title("", size(medsmall)) ///
				ytitle("" , size(medsmall)) /// 
				xtitle("Standardized Coefficient (Social Distancing)") ///
				/// aspect(.5) // aspect is ratio height/width. Default is 1
				xline(0.0, lpattern(solid) lcolor(gs8)) ///
				name(coef_socdist, replace) 
				
			graph export 	"intermediate/US/county/Fig_png/Fig_cnty_het_level_index_ldeath_ma7.png", replace
			graph export 	"intermediate/US/county/Fig/Fig_cnty_het_level_index_ldeath_ma7.eps", replace
			graph save 		"intermediate/US/county/Fig_gph/Fig_cnty_het_level_index_ldeath_ma7", replace
			
	restore 		
	
}


/*-------------------------------------------------------------------------------
							RESPONSIVENESS GOVERNMENT
-------------------------------------------------------------------------------*/
if $state_analysis {
preserve
	*Y-var: lock non_essentials_closed 
	*Robustness: shelter_in_place prohibit_business


		/*---------------- CLEANING STATE LEVEL---------------------*/
	*TO DO : fix labelling sdist by category
	use "$root/data/raw/covid_usa_state.dta", clear

	//!! SAMPLE PERIOD: Start from first case in US (21 January
	codebook date case_total death_total
	su date if case_total!=0 //start on Jan 21
	assert r(min)==date("21jan2020", "DMY")
	keep if date>=r(min)
	codebook date

		//LABELLING
	label var ldeath_total "Log Cumulative Deaths"
	label var lcase_total "Log Cumulative Cases"
	label var poor_health "% in Fair or Poor Health"
	label var confidence_media "% Confidence in Media"
	label var ba "% with Bachelor's Degree"
	label var spending_pc "State and Local Government Spending Per Capita"
	label var density "Population Density"
	label var govfemale "Female Governor"
	label var govlameduck "Lame Duck Governor"
	label var govprotrump "Pro-Trump Governor"
	label var govedu_science "Governor with Science Background"
	label var share_essential "% Essential Workers"


	 /*----- REGS STATE RESPONSIVENESS ---*/
	 est clear
	 
	foreach x of varlist ldeath_ma7 lcase_ma7 ldeath_total lcase_total {
		local n =1 
		foreach y of varlist lock non_essentials_closed prohibit_business containment {
			eststo `x'_`n' : qui reghdfe `y' `x', cluster(nstate) absorb(nstate ntime10 date)
			qui su `y' if e(sample)
			qui estadd scalar mean_dv  r(mean)								

			local n = `n' +1 
		}
	}

			qui estadd local time  	"X" : *
			qui estadd local date  	"X" : *
			qui estadd local state	"X" : *
			

				* TABLES MAIN
				***************

				local star_opt "star(* 0.10 ** 0.05 *** 0.01)"

					* Make regression table and export to tex
					  texdoc init "intermediate/US/Tab/resp.tex", replace force
						
						// table header
						tex \def\sym#1{\ifmmode^{#1}\else\(^{#1}\)\fi} \begin{tabular}{@{\extracolsep{2.5pt}}{l}*{4}{>{\centering\arraybackslash}m{3cm}}@{}} \hline\hline \addlinespace[1mm]
						tex & (1) & (2) & (3) & (4)  \\ \addlinespace[1pt] \hline \addlinespace[6pt]
						tex & Lockdown & Non-Essential Shops Closed & Limit Gathering in Public Space & NPI Index \\ \addlinespace[1pt] \hline \addlinespace[6pt]

	tex \addlinespace[2pt] \multicolumn{2}{l}{\underline{\textbf{A: Responsiveness to New Deaths}}} \\ \addlinespace[2pt]		

						
			esttab ldeath_ma7* using "intermediate/US/Tab/resp.tex", append se label ///
				nomtitles nonotes fragment booktabs	nonumbers nolines noobs ///
				keep(ldeath_ma7) varwidth(40) `star_opt' ///
				scalars("N \addlinespace[1pt] Observations" ///
						"r2_a \addlinespace[1pt] Adjusted $ R^2 $" ///
						"mean_dv \addlinespace[1pt] Mean Dependent Variable") ///
				sfmt(%9.0fc a2) substitute(\_ _ "=1" "")

					//table core Panel B: New Cases
					tex \addlinespace[6pt] \hline
					tex \addlinespace[6pt] 
	tex \addlinespace[2pt] \multicolumn{2}{l}{\underline{\textbf{B: Responsiveness to New Cases}}} \\ \addlinespace[2pt]		

			esttab lcase_ma7* using "intermediate/US/Tab/resp.tex", append se label ///
				nomtitles nonotes fragment booktabs	nonumbers nolines noobs ///
				keep(lcase_ma7) varwidth(40) `star_opt' ///
				scalars("N \addlinespace[1pt] Observations" ///
				"r2_a \addlinespace[1pt] Adjusted $ R^2 $" ///
				///"mean_dv \addlinespace[1pt] Mean Dependent Variable"
				)  ///
				sfmt(%9.0fc a2) substitute(\_ _ "=1" "")

					//table core Panel C: Cumulative Deaths		
					tex \addlinespace[6pt] \hline
					tex \addlinespace[6pt] 
	tex \addlinespace[2pt] \multicolumn{2}{l}{\underline{\textbf{C: Responsiveness to Cumulative Deaths}}} \\ \addlinespace[2pt]		

			esttab ldeath_total_* using "intermediate/US/Tab/resp.tex", append se label ///
				nomtitles nonotes fragment booktabs	nonumbers nolines noobs ///
				keep(ldeath_total) varwidth(40) `star_opt' ///
				scalars("N \addlinespace[1pt] Observations" ///
				"r2_a \addlinespace[1pt] Adjusted $ R^2 $" ///
				///"mean_dv \addlinespace[1pt] Mean Dependent Variable"
				)  ///
				sfmt(%9.0fc a2) substitute(\_ _ "=1" "")
				
					//table core Panel D: Cumulative Cases
					tex \addlinespace[6pt] \hline
					tex \addlinespace[6pt] 
	tex \addlinespace[2pt] \multicolumn{2}{l}{\underline{\textbf{D: Responsiveness to Cumulative Cases}}} \\ \addlinespace[2pt]	
		
			esttab lcase_total_* using "intermediate/US/Tab/resp.tex", append se label ///
				nomtitles nonotes fragment booktabs	nonumbers nolines noobs ///
				keep(lcase_total) varwidth(40) `star_opt' ///
				scalars("N  \addlinespace[2mm] Observations" ///
						"r2_a \addlinespace[1pt] Adjusted $ R^2 $" ///
						///"mean_dv \addlinespace[1pt] Mean Dependent Variable"
						"state \addlinespace[1pt] \hline \addlinespace[1pt] State fixed effect" /// 
						"date \addlinespace[1pt] Day fixed effect" /// 
						"time \addlinespace[2pt] Outbreak time fixed effect")  ///
				sfmt(%9.0fc a2) substitute(\_ _ "=1" "")
				
				// table end
					tex \noalign{\vspace{1pt}} \hline\hline \addlinespace[6pt]
					tex \end{tabular}	
				
					  texdoc close

			
			/*-------------  ROBUSTNESS: MA14 and MA21 ---------------*/
	est clear
	 
	foreach n of numlist 14 21 {
		foreach x in death case {
			local i =1 
			foreach y of varlist lock non_essentials_closed prohibit_business containment {
				eststo `x'`n'_`i' : qui reghdfe `y' l`x'_ma`n', cluster(nstate) absorb(nstate ntime10 date)
				qui su `y' if e(sample)
				qui estadd scalar mean_dv  r(mean)		
				local i = `i' +1 
			}
		}
	}

			qui estadd local time  	"X" : *
			qui estadd local date  	"X" : *
			qui estadd local state	"X" : *
			

				* TABLES MAIN
				***************

				local star_opt "star(* 0.10 ** 0.05 *** 0.01)"

					* Make regression table and export to tex
					  texdoc init "intermediate/US/Tab/resp_robustness.tex", replace force
						
						// table header
						tex \def\sym#1{\ifmmode^{#1}\else\(^{#1}\)\fi} \begin{tabular}{@{\extracolsep{2.5pt}}{l}*{4}{>{\centering\arraybackslash}m{3cm}}@{}} \hline\hline \addlinespace[1mm]
						tex & (1) & (2) & (3) & (4)  \\ \addlinespace[1pt] \hline \addlinespace[6pt]
						tex & Lockdown & Non-Essential Shops Closed & Limit Gathering in Public Space & NPI Index \\ \addlinespace[1pt] \hline \addlinespace[6pt]

	tex \addlinespace[2pt] \multicolumn{2}{l}{\underline{\textbf{A: Responsiveness to Deaths in Last 14 Days}}} \\ \addlinespace[2pt]		

						
			esttab death14* using "intermediate/US/Tab/resp_robustness.tex", append se label ///
				nomtitles nonotes fragment booktabs	nonumbers nolines noobs ///
				keep(ldeath_ma14) varwidth(40) `star_opt' ///
				scalars("N \addlinespace[1pt] Observations" ///
				"r2_a \addlinespace[1pt] Adjusted $ R^2 $" ///
				///"mean_dv \addlinespace[1pt] Mean Dependent Variable"///
				) ///
				sfmt(%9.0fc a2) substitute(\_ _ "=1" "")


					//table core Panel C: Cumulative Deaths		
					tex \addlinespace[6pt] \hline
					tex \addlinespace[6pt] 
	tex \addlinespace[2pt] \multicolumn{2}{l}{\underline{\textbf{B: Responsiveness to Cases in Last 14 Days}}} \\ \addlinespace[2pt]		

			esttab case14* using "intermediate/US/Tab/resp_robustness.tex", append se label ///
				nomtitles nonotes fragment booktabs	nonumbers nolines noobs ///
				keep(lcase_ma14) varwidth(40) `star_opt' ///
				scalars("N \addlinespace[1pt] Observations" ///
						"r2_a \addlinespace[1pt] Adjusted $ R^2 $" ///
						///"mean_dv \addlinespace[1pt] Mean Dependent Variable"
						)  ///
				sfmt(%9.0fc a2) substitute(\_ _ "=1" "")
				

					//table core Panel B: New Cases
					tex \addlinespace[6pt] \hline
					tex \addlinespace[6pt] 
	tex \addlinespace[2pt] \multicolumn{2}{l}{\underline{\textbf{C: Responsiveness to Deaths in Last 21 Days}}} \\ \addlinespace[2pt]		

			esttab death21* using "intermediate/US/Tab/resp_robustness.tex", append se label ///
				nomtitles nonotes fragment booktabs	nonumbers nolines noobs ///
				keep(ldeath_ma21) varwidth(40) `star_opt' ///
				scalars("N \addlinespace[1pt] Observations" ///
						"r2_a \addlinespace[1pt] Adjusted $ R^2 $" ///
						"mean_dv \addlinespace[1pt] Mean Dependent Variable")  ///
				sfmt(%9.0fc a2) substitute(\_ _ "=1" "")
				
				
					//table core Panel D: Cumulative Cases
					tex \addlinespace[6pt] \hline
					tex \addlinespace[6pt] 
	tex \addlinespace[2pt] \multicolumn{2}{l}{\underline{\textbf{D: Responsiveness to Cases in Last 21 Days}}} \\ \addlinespace[2pt]	
		
			esttab case21* using "intermediate/US/Tab/resp_robustness.tex", append se label ///
				nomtitles nonotes fragment booktabs	nonumbers nolines noobs ///
				keep(lcase_ma21) varwidth(40) `star_opt' ///
				scalars("N  \addlinespace[2mm] Observations" ///
						"r2_a \addlinespace[1pt] Adjusted $ R^2 $" ///
						///"mean_dv \addlinespace[1pt] Mean Dependent Variable" ///
						"state \addlinespace[1pt] \hline \addlinespace[1pt] State fixed effect" /// 
						"date \addlinespace[1pt] Day fixed effect" /// 
						"time \addlinespace[2pt] Outbreak time fixed effect")  ///
				sfmt(%9.0fc a2) substitute(\_ _ "=1" "")
				
				// table end
					tex \noalign{\vspace{1pt}} \hline\hline \addlinespace[6pt]
					tex \end{tabular}	
				
					  texdoc close

		/*----- HETEREGENEITY IN GOV RESPONSIVENESS ---*/
		
		local std_vars ba poor_health prem_mort deaths_despair density pvi soc_capital_jec pctlatinx pctblack pctasian foreign_born gini_coef ///
			taxrev_gsp unemp welfare pctfemaleleg uninsured pctpopover65 sha_centralized share_essential democratshare spending_pc ///
			confidence_corp confidence_media confidence_pschool sc_socialsupport sc_community sc_institution sc_collective gsppcap
			
	foreach v of varlist `std_vars'  {
		cap drop z`v'
		cap drop `v'_unstd
		qui su `v'
		gen z`v' = (`v' -r(mean))/r(sd) 
		label var z`v' "`:variable label `v''"
	}		


	local politics		c.zdemocratshare 	i.govlameduck 			i.govprotrump 	///
						i.govedu_science 		//i.split_stategov i.govfemale
	local health 		c.zdeaths_despair 	c.zpoor_health 			i.sha_centralized
	local culture		c.zsoc_capital_jec  //c.zconfidence_media   //c.zsc_institution  c.zsc_community 	//
	local econ 			c.zba 				c.zspending_pc 			c.zshare_essential
	local demo			c.zpctlatinx 		c.zpctblack 			c.zpctasian  c.zdensity


	local subgroups `politics' `health' `culture' `econ' `demo'

	su `subgroups' 
	local l = subinstr("`subgroups'", "i.", "", .)
	local l = subinstr("`l'", "c.", "", .)
	corr `l'
	d `l'


	est clear
	foreach x of varlist ldeath_ma7 lcase_ma7 {
		local n = 1
		foreach y of varlist lock non_essentials_closed { //prohibit_business containment {
			eststo `x'`n' : qui reghdfe `y' `x' c.`x'#(`subgroups'), cluster(nstate) absorb(nstate date ntime10)
			qui su `y' if e(sample)
			qui estadd scalar mean_dv  r(mean)		
			local n = `n' +1
		}
	}

		qui estadd local time  	"X" : *
		qui estadd local date  	"X" : *
		qui estadd local state	"X" : *
		qui estadd local demo 	"X" : *
		
				local star_opt "star(* 0.10 ** 0.05 *** 0.01)"

					* Make regression table and export to tex
					  texdoc init "intermediate/US/Tab/resp_het.tex", replace force
						
						// table header
						tex \def\sym#1{\ifmmode^{#1}\else\(^{#1}\)\fi} \begin{tabular}{@{\extracolsep{2.5pt}}{l}*{4}{>{\centering\arraybackslash}m{3cm}}@{}} \hline\hline \addlinespace[1mm]
						tex & (1) & (2) & (3) & (4)  \\ \addlinespace[1pt]  \addlinespace[6pt]
						tex & Lockdown & Non-Essential Shops Closed & Lockdown & Non-Essential Shops Closed\\ \addlinespace[1pt] \hline \addlinespace[6pt]

	//tex \addlinespace[2pt] \multicolumn{2}{l}{\underline{\textbf{A: Responsiveness to New Deaths}}} \\ \addlinespace[2pt]		

		
			esttab ldeath_ma7* lcase_ma7* using "intermediate/US/Tab/resp_het.tex", append se label ///
				nomtitles nonotes fragment booktabs	nonumbers nolines noobs ///
				drop(_cons 0.* *latinx* *black* *asian* *density*) varwidth(40) `star_opt' ///
				coeflabels( 1.govlameduck#c.lcase_ma7 "`:variable label lcase_ma7' \ $ \times$ `:variable label govlameduck'" ///
							1.govlameduck#c.ldeath_ma7 "`:variable label ldeath_ma7' \ $ \times$ `:variable label govlameduck'" ///
							1.govprotrump#c.lcase_ma7 "`:variable label lcase_ma7' \ $ \times$ `:variable label govprotrump'" ///
							1.govprotrump#c.ldeath_ma7 "`:variable label ldeath_ma7' \ $ \times$ `:variable label govprotrump'" ///
							1.govedu_science#c.lcase_ma7 "`:variable label lcase_ma7' \ $ \times$ `:variable label govedu_science'" ///
							1.govedu_science#c.ldeath_ma7 "`:variable label ldeath_ma7' \ $ \times$ `:variable label govedu_science'" ///
							1.sha_centralized#c.lcase_ma7 "`:variable label lcase_ma7' \ $ \times$ `:variable label sha_centralized'" ///
							1.sha_centralized#c.ldeath_ma7 "`:variable label ldeath_ma7' \ $ \times$ `:variable label sha_centralized'") ///						
				scalars("N  \addlinespace[2mm] Observations" ///
						"r2_a \addlinespace[1pt] Adjusted $ R^2 $" ///
						///"mean_dv \addlinespace[1pt] Mean Dependent Variable" ///
						"state \addlinespace[1pt] \hline \addlinespace[1pt] State fixed effect" /// 
						"date \addlinespace[1pt] Day fixed effect" /// 
						"time \addlinespace[2pt] Outbreak time fixed effect"  ///
						"demo \addlinespace[2pt] Interaction with Demographic Characteristics"  )  ///
				sfmt(%9.0fc a2) substitute(\_ _ "=1" "" "%" "\%")
				
				// table end
					tex \noalign{\vspace{1pt}} \hline\hline \addlinespace[6pt]
					tex \end{tabular}	
				
					  texdoc close
					  
		//DETAILED TABLE (EACH VAR SEPARATELY)
		foreach x of varlist ldeath_ma7 lcase_ma7 {
		est clear
		local n = 1
		foreach v in `politics' `health' `culture' `econ' { //NB not demographics
			eststo `x'`n' : qui reghdfe lock `x' c.`x'#(`v'), cluster(nstate) absorb(nstate date ntime10)
			local n = `n' +1
		}
		eststo `x'all : qui reghdfe lock `x' c.`x'#(`subgroups'), cluster(nstate) absorb(nstate date ntime10)
		
		qui estadd local time  	"X" : *
		qui estadd local date  	"X" : *
		qui estadd local state	"X" : *
		qui estadd local demo 	"X" : `x'all
		
					* Make regression table and export to tex
					  texdoc init "intermediate/US/Tab/resp_het_`x'_detailed.tex", replace force
						
						// table header
						tex \def\sym#1{\ifmmode^{#1}\else\(^{#1}\)\fi} \begin{tabular}{@{\extracolsep{2.5pt}}{l}*{12}{>{\centering\arraybackslash}m{1.5cm}}@{}} \hline\hline \addlinespace[1mm]
						tex & (1) & (2) & (3) & (4) & (5) & (6) & (7) & (8) & (9) & (10) & (11) & (12)  \\ \addlinespace[1pt] \hline \addlinespace[6pt]
						//tex & Lockdown & Non-Essential Shops Closed & Limit Gathering in Public Space & NPI Index \\ \addlinespace[1pt] \hline \addlinespace[6pt]
						tex & \multicolumn{12}{c}{\textit{Dependent variable: Lockdown}} \\  \addlinespace[6pt]

		
			esttab * using "intermediate/US/Tab/resp_het_`x'_detailed.tex", append se label ///
				nomtitles nonotes fragment booktabs	nonumbers nolines noobs ///
				drop(_cons 0.* *latinx* *black* *asian* *density*) varwidth(40) `star_opt' ///
				coeflabels( 1.govlameduck#c.lcase_ma7 "`:variable label lcase_ma7' \ $ \times$ `:variable label govlameduck'" ///
							1.govlameduck#c.ldeath_ma7 "`:variable label ldeath_ma7' \ $ \times$ `:variable label govlameduck'" ///
							1.govprotrump#c.lcase_ma7 "`:variable label lcase_ma7' \ $ \times$ `:variable label govprotrump'" ///
							1.govprotrump#c.ldeath_ma7 "`:variable label ldeath_ma7' \ $ \times$ `:variable label govprotrump'" ///
							1.govedu_science#c.lcase_ma7 "`:variable label lcase_ma7' \ $ \times$ `:variable label govedu_science'" ///
							1.govedu_science#c.ldeath_ma7 "`:variable label ldeath_ma7' \ $ \times$ `:variable label govedu_science'" ///
							1.sha_centralized#c.lcase_ma7 "`:variable label lcase_ma7' \ $ \times$ `:variable label sha_centralized'" ///
							1.sha_centralized#c.ldeath_ma7 "`:variable label ldeath_ma7' \ $ \times$ `:variable label sha_centralized'") ///						
				scalars("N  \addlinespace[2mm] Observations" ///
						"r2_a \addlinespace[1pt] Adjusted $ R^2 $" ///
						///"mean_dv \addlinespace[1pt] Mean Dependent Variable" ///
						"state \addlinespace[1pt] \hline \addlinespace[1pt] State fixed effect" /// 
						"date \addlinespace[1pt] Day fixed effect" /// 
						"time \addlinespace[2pt] Outbreak time fixed effect"  ///
						"demo \addlinespace[2pt] Interaction with Demographic Characteristics"  )  ///
				sfmt(%9.0fc a2) substitute(\_ _ "=1" "" "%" "\%")
				
				// table end
					tex \noalign{\vspace{1pt}} \hline\hline \addlinespace[6pt]
					tex \end{tabular}	
				
					  texdoc close

		}
restore
}


/*-------------------------------------------------------------------------------
							ORGANIZE OUTPUTS
-------------------------------------------------------------------------------*/

copy "$intermediate/US/county/Tab/cnty_het_level_index.tex" 						"$output/Tab/Tab1.tex", replace
copy "$intermediate/US/county/Tab/resp_index.tex" 									"$output/Tab/Tab2.tex", replace
copy "$intermediate/US/county/Tab/cnty_het_index.tex" 								"$output/Tab/Tab3.tex", replace
copy "$intermediate/US/Tab/resp.tex" 												"$output/Tab/Tab4.tex", replace
copy "$intermediate/US/county/Tab/cnty_het_level_sdist.tex" 						"$output/Tab/TabA1.tex", replace
copy "$intermediate/US/county/Tab/cnty_het_level_mei.tex" 							"$output/Tab/TabA2.tex", replace 
copy "$intermediate/US/county/Tab/resp_sdist.tex" 									"$output/Tab/TabA3.tex", replace
copy "$intermediate/US/county/Tab/resp_mei.tex" 									"$output/Tab/TabA4.tex", replace
copy "$intermediate/US/county/Tab/resp_robustness.tex" 								"$output/Tab/TabA5.tex", replace
copy "$intermediate/US/county/Tab/cnty_het_sdist.tex" 								"$output/Tab/TabA6.tex", replace
copy "$intermediate/US/county/Tab/cnty_het_mei.tex" 								"$output/Tab/TabA7.tex", replace
copy "$intermediate/US/county/Tab/cnty_het_level_index_soc_capital_robustness.tex" 	"$output/Tab/TabA8.tex", replace 
copy "$intermediate/US/county/Tab/cnty_het_index_soc_capital_robustness.tex" 		"$output/Tab/TabA9.tex", replace
copy "$intermediate/US/Tab/resp_het.tex" 											"$output/Tab/TabA10.tex", replace
copy "$intermediate/US/Tab/resp_robustness.tex" 									"$output/Tab/TabA11.tex", replace

copy "$intermediate/US/county/Fig/Fig_cnty_het_level_index_ldeath_ma7.eps"			"$output/Fig/Fig1.eps", replace
copy "$intermediate/US/county/Fig/Fig_cnty_het_index_ldeath_ma7.eps" 				"$output/Fig/Fig2.eps", replace
copy "$intermediate/US/county/Fig/trends_index_infectionma7.eps" 					"$output/Fig/FigA1.eps", replace
copy "$intermediate/US/county/Fig/map_death_totalpm_Jan29.eps" 						"$output/Fig/FigA2.1.eps", replace
copy "$intermediate/US/county/Fig/map_case_totalpm_Jan29.eps" 						"$output/Fig/FigA2.2.eps", replace
copy "$intermediate/US/county/Fig/map_index_Jan29.eps" 								"$output/Fig/FigA2.3.eps", replace
copy "$intermediate/US/county/Fig/map_sdindex.eps" 									"$output/Fig/FigA2.4.eps", replace
copy "intermediate/US/county/Fig_png/trends_sdistma7.png" 							"$output/Fig/FigA3.1.png", replace 
copy "intermediate/US/county/Fig_png/comparison_sdist_measures.png"	 				"$output/Fig/FigA3.2.png", replace
copy "$intermediate/US/county/Fig/map_sdist_Jan29.eps"			 					"$output/Fig/FigA4.1.eps", replace
copy "$intermediate/US/county/Fig/map_mei_Jan29.eps" 								"$output/Fig/FigA4.2.eps", replace
copy "$intermediate/US/county/Fig/map_sdsdist.eps" 									"$output/Fig/FigA4.3.eps", replace
copy "$intermediate/US/county/Fig/map_sdmei.eps" 									"$output/Fig/FigA4.4.eps", replace

//erase intermediary outputs

shell rm -r "$intermediate"
