# Supplementary material for: Pandemic responsiveness: Evidence from social distancing and lockdown policy during COVID-19
Source: PLoS One. 2022 May 19;17(5):e0267611. doi: 10.1371/journal.pone.0267611 (PMC9119550; doi:10.1371/journal.pone.0267611)
Supplement: S7 Data — (ZIP) [file pone.0267611.s008.zip › README.txt]

README for the replication of 
“Pandemic responsiveness: Evidence from social distancing and lockdown policy during COVID-19”
By Timothy Besley and Sacha Dray

1/ The data files are
covid_usa_county_p1.dta
covid_usa_county_p2.dta
covid_usa_county_p3.dta
covid_usa_county_p4.dta
covid_usa_state.dta
google_mobility_usa,dta
usa_countychar.dta

2/The code to generate all tables and figures is 
replication_plosone.do
NB: you must declare the path to your directory as a global macro named -root- and the path to all unzipped data files mentioned above as -raw-.
