# Supplementary material for: Pandemic responsiveness: Evidence from social distancing and lockdown policy during COVID-19
Source: PLoS One. 2022 May 19;17(5):e0267611. doi: 10.1371/journal.pone.0267611 (PMC9119550; doi:10.1371/journal.pone.0267611)
Supplement: S8 Data — (ZIP) [file pone.0267611.s009.zip]

Archive with 2 entries (2 files):
- usa_countychar.dta
- __MACOSX/._usa_countychar.dta
