# Supplementary material for: Pandemic responsiveness: Evidence from social distancing and lockdown policy during COVID-19
Source: PLoS One. 2022 May 19;17(5):e0267611. doi: 10.1371/journal.pone.0267611 (PMC9119550; doi:10.1371/journal.pone.0267611)
Supplement: S9 Data — (ZIP) [file pone.0267611.s010.zip]

Archive with 74 entries (71 files):
- LaTeX/
- __MACOSX/._LaTeX
- LaTeX/.DS_Store
- __MACOSX/LaTeX/._.DS_Store
- LaTeX/Fig/
- __MACOSX/LaTeX/._Fig
- LaTeX/plos2015.bst
- __MACOSX/LaTeX/._plos2015.bst
- LaTeX/main.tex
- __MACOSX/LaTeX/._main.tex
- LaTeX/Tab/
- __MACOSX/LaTeX/._Tab
- LaTeX/bibliography.bib
- __MACOSX/LaTeX/._bibliography.bib
- LaTeX/Fig/FigA3.2.png
- __MACOSX/LaTeX/Fig/._FigA3.2.png
- LaTeX/Fig/FigA3.1.png
- __MACOSX/LaTeX/Fig/._FigA3.1.png
- LaTeX/Fig/.DS_Store
- __MACOSX/LaTeX/Fig/._.DS_Store
- LaTeX/Fig/FigA2.1.eps
- __MACOSX/LaTeX/Fig/._FigA2.1.eps
- LaTeX/Fig/FigA1.eps
- __MACOSX/LaTeX/Fig/._FigA1.eps
- LaTeX/Fig/FigA2.2.eps
- __MACOSX/LaTeX/Fig/._FigA2.2.eps
- LaTeX/Fig/FigA4.4.eps
- __MACOSX/LaTeX/Fig/._FigA4.4.eps
- LaTeX/Fig/FigA2.3.eps
- __MACOSX/LaTeX/Fig/._FigA2.3.eps
- LaTeX/Fig/FigA4.1.eps
- __MACOSX/LaTeX/Fig/._FigA4.1.eps
- LaTeX/Fig/FigA2.4.eps
- __MACOSX/LaTeX/Fig/._FigA2.4.eps
- LaTeX/Fig/FigA4.2.eps
- __MACOSX/LaTeX/Fig/._FigA4.2.eps
- LaTeX/Fig/FigA4.3.eps
- __MACOSX/LaTeX/Fig/._FigA4.3.eps
- LaTeX/Fig/Fig1.eps
- __MACOSX/LaTeX/Fig/._Fig1.eps
- LaTeX/Fig/Fig2.eps
- __MACOSX/LaTeX/Fig/._Fig2.eps
- LaTeX/Tab/.DS_Store
- __MACOSX/LaTeX/Tab/._.DS_Store
- LaTeX/Tab/Tab4.tex
- __MACOSX/LaTeX/Tab/._Tab4.tex
- LaTeX/Tab/Tab3.tex
- __MACOSX/LaTeX/Tab/._Tab3.tex
- LaTeX/Tab/Tab2.tex
- __MACOSX/LaTeX/Tab/._Tab2.tex
- LaTeX/Tab/TabA8.tex
- __MACOSX/LaTeX/Tab/._TabA8.tex
- LaTeX/Tab/TabA9.tex
- __MACOSX/LaTeX/Tab/._TabA9.tex
- LaTeX/Tab/Tab1.tex
- __MACOSX/LaTeX/Tab/._Tab1.tex
- LaTeX/Tab/TabA10.tex
- __MACOSX/LaTeX/Tab/._TabA10.tex
- LaTeX/Tab/TabA4.tex
- __MACOSX/LaTeX/Tab/._TabA4.tex
- LaTeX/Tab/TabA5.tex
- __MACOSX/LaTeX/Tab/._TabA5.tex
- LaTeX/Tab/TabA11.tex
- __MACOSX/LaTeX/Tab/._TabA11.tex
- LaTeX/Tab/TabA7.tex
- __MACOSX/LaTeX/Tab/._TabA7.tex
- LaTeX/Tab/TabA6.tex
- __MACOSX/LaTeX/Tab/._TabA6.tex
- LaTeX/Tab/TabA2.tex
- __MACOSX/LaTeX/Tab/._TabA2.tex
- LaTeX/Tab/TabA3.tex
- __MACOSX/LaTeX/Tab/._TabA3.tex
- LaTeX/Tab/TabA1.tex
- __MACOSX/LaTeX/Tab/._TabA1.tex
