# Supplementary material for: Pandemic responsiveness: Evidence from social distancing and lockdown policy during COVID-19
Source: PLoS One. 2022 May 19;17(5):e0267611. doi: 10.1371/journal.pone.0267611 (PMC9119550; doi:10.1371/journal.pone.0267611)
Supplement: S9 Data — (ZIP) [file pone.0267611.s010.zip › LaTeX/main.tex]

% Template for PLoS
% Version 3.5 March 2018
%
% % % % % % % % % % % % % % % % % % % % % %
%
% -- IMPORTANT NOTE
%
% This template contains comments intended 
% to minimize problems and delays during our production 
% process. Please follow the template instructions
% whenever possible.
%
% % % % % % % % % % % % % % % % % % % % % % % 
%
% Once your paper is accepted for publication, 
% PLEASE REMOVE ALL TRACKED CHANGES in this file 
% and leave only the final text of your manuscript. 
% PLOS recommends the use of latexdiff to track changes during review, as this will help to maintain a clean tex file.
% Visit https://www.ctan.org/pkg/latexdiff?lang=en for info or contact us at latex@plos.org.
%
%
% There are no restrictions on package use within the LaTeX files except that 
% no packages listed in the template may be deleted.
%
% Please do not include colors or graphics in the text.
%
% The manuscript LaTeX source should be contained within a single file (do not use \input, \externaldocument, or similar commands).
%
% % % % % % % % % % % % % % % % % % % % % % %
%
% -- FIGURES AND TABLES
%
% Please include tables/figure captions directly after the paragraph where they are first cited in the text.
%
% DO NOT INCLUDE GRAPHICS IN YOUR MANUSCRIPT
% - Figures should be uploaded separately from your manuscript file. 
% - Figures generated using LaTeX should be extracted and removed from the PDF before submission. 
% - Figures containing multiple panels/subfigures must be combined into one image file before submission.
% For figure citations, please use "Fig" instead of "Figure".
% See http://journals.plos.org/plosone/s/figures for PLOS figure guidelines.
%
% Tables should be cell-based and may not contain:
% - spacing/line breaks within cells to alter layout or alignment
% - do not nest tabular environments (no tabular environments within tabular environments)
% - no graphics or colored text (cell background color/shading OK)
% See http://journals.plos.org/plosone/s/tables for table guidelines.
%
% For tables that exceed the width of the text column, use the adjustwidth environment as illustrated in the example table in text below.
%
% % % % % % % % % % % % % % % % % % % % % % % %
%
% -- EQUATIONS, MATH SYMBOLS, SUBSCRIPTS, AND SUPERSCRIPTS
%
% IMPORTANT
% Below are a few tips to help format your equations and other special characters according to our specifications. For more tips to help reduce the possibility of formatting errors during conversion, please see our LaTeX guidelines at http://journals.plos.org/plosone/s/latex
%
% For inline equations, please be sure to include all portions of an equation in the math environment.  For example, x$^2$ is incorrect; this should be formatted as $x^2$ (or $\mathrm{x}^2$ if the romanized font is desired).
%
% Do not include text that is not math in the math environment. For example, CO2 should be written as CO\textsubscript{2} instead of CO$_2$.
%
% Please add line breaks to long display equations when possible in order to fit size of the column. 
%
% For inline equations, please do not include punctuation (commas, etc) within the math environment unless this is part of the equation.
%
% When adding superscript or subscripts outside of brackets/braces, please group using {}.  For example, change "[U(D,E,\gamma)]^2" to "{[U(D,E,\gamma)]}^2". 
%
% Do not use \cal for caligraphic font.  Instead, use \mathcal{}
%
% % % % % % % % % % % % % % % % % % % % % % % % 
%
% Please contact latex@plos.org with any questions.
%
% % % % % % % % % % % % % % % % % % % % % % % %

\documentclass[10pt,letterpaper]{article}
\usepackage[top=0.85in,left=2.75in,footskip=0.75in]{geometry}

%%% OWN PACKAGES %%%
\usepackage{amssymb,amsmath,amsfonts,geometry,ulem,graphicx,color,setspace,comment,footmisc,pdflscape,subfigure,array,lscape,stackengine,pdfpages,colortbl,rotating,multirow,booktabs,enumitem,multicol,hyperref,tablefootnote}
\gappto{\UrlBreaks}{\UrlOrds}

\newenvironment{tablenotes}{\begin{minipage}[t]{\linewidth}}{\end{minipage}}
\newenvironment{figurenotes}{\begin{minipage}[t]{\linewidth}}{\end{minipage}}

%%% END OWN PACKAGES %%%

% amsmath and amssymb packages, useful for mathematical formulas and symbols
\usepackage{amsmath,amssymb}

% Use adjustwidth environment to exceed column width (see example table in text)
\usepackage{changepage}

% Use Unicode characters when possible
\usepackage[utf8x]{inputenc}

% textcomp package and marvosym package for additional characters
\usepackage{textcomp,marvosym}

% cite package, to clean up citations in the main text. Do not remove.
\usepackage{cite}

% Use nameref to cite supporting information files (see Supporting Information section for more info)
\usepackage{nameref,hyperref}

% line numbers
\usepackage[right]{lineno}

% ligatures disabled
\usepackage{microtype}
\DisableLigatures[f]{encoding = *, family = * }

% color can be used to apply background shading to table cells only
\usepackage[table]{xcolor}

% array package and thick rules for tables
\usepackage{array}

% create "+" rule type for thick vertical lines
\newcolumntype{+}{!{\vrule width 2pt}}

% create \thickcline for thick horizontal lines of variable length
\newlength\savedwidth
\newcommand\thickcline[1]{%
  \noalign{\global\savedwidth\arrayrulewidth\global\arrayrulewidth 2pt}%
  \cline{#1}%
  \noalign{\vskip\arrayrulewidth}%
  \noalign{\global\arrayrulewidth\savedwidth}%
}

% \thickhline command for thick horizontal lines that span the table
\newcommand\thickhline{\noalign{\global\savedwidth\arrayrulewidth\global\arrayrulewidth 2pt}%
\hline
\noalign{\global\arrayrulewidth\savedwidth}}


% Remove comment for double spacing
%\usepackage{setspace} 
%\doublespacing

% Text layout
\raggedright
\setlength{\parindent}{0.5cm}
\textwidth 5.25in 
\textheight 8.75in

% Bold the 'Figure #' in the caption and separate it from the title/caption with a period
% Captions will be left justified
\usepackage[aboveskip=1pt,labelfont=bf,labelsep=period,justification=raggedright,singlelinecheck=off]{caption}
\renewcommand{\figurename}{Fig}

% Use the PLoS provided BiBTeX style
\bibliographystyle{plos2015}

% Remove brackets from numbering in List of References
\makeatletter
\renewcommand{\@biblabel}[1]{\quad#1.}
\makeatother


% Header and Footer with logo
\usepackage{lastpage,fancyhdr,graphicx}
\usepackage{epstopdf}
%\pagestyle{myheadings}
\pagestyle{fancy}
\fancyhf{}
%\setlength{\headheight}{27.023pt}
%\lhead{\includegraphics[width=2.0in]{PLOS-submission.eps}}
\rfoot{\thepage/\pageref{LastPage}}
\renewcommand{\headrulewidth}{0pt}
\renewcommand{\footrule}{\hrule height 2pt \vspace{2mm}}
\fancyheadoffset[L]{2.25in}
\fancyfootoffset[L]{2.25in}
\lfoot{\today}

%% Include all macros below

\newcommand{\lorem}{{\bf LOREM}}
\newcommand{\ipsum}{{\bf IPSUM}}

%% END MACROS SECTION


\begin{document}
\vspace*{0.2in}

% Title must be 250 characters or less.
\begin{flushleft}
{\Large
\textbf\newline{Pandemic responsiveness: Evidence from social distancing and lockdown policy during COVID-19} % Please use "sentence case" for title and headings (capitalize only the first word in a title (or heading), the first word in a subtitle (or subheading), and any proper nouns).
}
\newline
% Insert author names, affiliations and corresponding author email (do not include titles, positions, or degrees).
\\
Timothy Besley\textsuperscript{1\P}, 
Sacha Dray\textsuperscript{1\P*}
\\
\bigskip
\textbf{1} Department of Economics, London School of Economics and Political Science, London, England, United Kingdom
\\
\bigskip

% Insert additional author notes using the symbols described below. Insert symbol callouts after author names as necessary.
% 
% Remove or comment out the author notes below if they aren't used.
%
% Primary Equal Contribution Note
\textsuperscript{\P}  These authors contributed equally to this work.
\bigskip
% Additional Equal Contribution Note
% Also use this double-dagger symbol for special authorship notes, such as senior authorship.
%\ddag These authors also contributed equally to this work.

% Current address notes
%\textcurrency Current Address: Dept/Program/Center, Institution Name, City, State, Country % change symbol to "\textcurrency a" if more than one current address note
% \textcurrency b Insert second current address 
% \textcurrency c Insert third current address

% Deceased author note
%\dag Deceased

% Group/Consortium Author Note
%\textpilcrow Membership list can be found in the Acknowledgments section.

% Use the asterisk to denote corresponding authorship and provide email address in note below.
* Corresponding author \\
E-mail: s.s.dray@lse.ac.uk (SD)

\end{flushleft}
% Please keep the abstract below 300 words
\section*{Abstract}
We study changes in social distancing and government policy in response to local outbreaks during the COVID-19 pandemic. Using aggregated county-level data from approximately 20 million smartphones in the United States, we show that social distancing behaviors have responded to local outbreaks: a 1\% increase in new cases (deaths) is associated with a 3\% (11\%) increase in social distancing intensity. Responsiveness is reinforced by the presence of public measures restricting movements, but remains significant in their absence. Responsiveness is higher in high-income, more educated, or Democrat-leaning counties, and in counties with low health insurance coverage. By contrast, social capital and vulnerability to infection are strongly associated with more social distancing but not with more responsiveness. Our results point to the importance of politics, trust and reciprocity for compliance with social distancing, while material constraints are more critical for being responsive to new risks such as the emergence of variants.\\


\linenumbers

% Use "Eq" instead of "Equation" for equation citations.
\section*{Introduction}
\label{sec:introduction}

The COVID-19 pandemic has highlighted the need for timely responses to health crises. A range of non-pharmaceutical interventions (NPIs) has been deployed worldwide to curb the progression of the pandemic.\footnote{See \cite{perra2021non} for a review of non-pharmaceutical interventions, and \cite{ferguson2020report} for an early assessment of their impact. Other types NPIs have also been explored such as diet or traditional medicines, see e.g. \cite{rishi2020diet}, \cite{patel2020deploying}.} Social distancing measures highlight the trade-off between private costs and social benefits of NPIs. Individuals are being asked to sacrifice their self-interest to curb the community-wide spread of the disease by reducing their social contacts. Changes in risks associated with infections -- such as the emergence of new variants -- will also influence compliance with social distancing. Though governments play a role by regulating behaviors with stay-at-home orders and the closure of public places, private compliance with these measures remain critical. Knowledge of the groups most susceptible to follow health recommendations and to respond to changes in risk is therefore essential for the effectiveness of public health interventions \cite{vaughan2009effective,blendon2008public}.

\vspace{2pt}  

An extensive literature has emphasized the importance of the trust that citizens place in their government for the effective functioning of government. \cite{levi1988rule} coined the term “quasi-voluntary compliance” to emphasize that effective states require the support of their citizens. In that sense, compliance is not a mere product of punishment cost but also depends on the perceived legitimacy of the policy objectives. Scholars have studied the importance of consent and compliance in the context of tax evasion  \cite{slemrod1998voluntary,luttmer2014tax}, conscription \cite{levi1997consent}, organ donation \cite{guiso2004organ} and voter turnout \cite{putnam1992making}. Social distancing is a case in point to study the interplay of public and private actions, as the effectiveness of public health guidance crucially depends on the timely cooperation of citizens given the limited coercive power of governments.

\vspace{2pt}  

This paper investigates the determinants of social distancing and its responsiveness to local outbreaks using data from United States counties between January 21, 2020 and January 29, 2021, measuring social distancing as daily changes in time spent at home and contacts with others at commercial venues from approximately 20 million smartphones. We examine the determinants of social distancing, its responsiveness to local outbreaks, and the relationship between social distancing and lockdown decisions.

In line with earlier work, we find that social distancing varies across counties and is associated with health, economic, and political characteristics of counties. In particular, higher levels of social distancing are associated with a higher share of population aged 65 and older, a higher share of population with risk factors for COVID-19, a higher median household income and/or a higher share of Bachelor's degree. We highlight the importance of two main factors: political division and social capital. Counties with a 1 standard deviation increase in Democrat vote share in 2016 (or, equivalently, a 15 percentage points increase in vote share) had on average a 3 percentage points higher increase in social distancing. A 1 SD increase in social capital index, capturing both trust in institutions and the strength of social networks, is associated with a 1.9 percentage points increase in social distancing, an effect size larger than that of the health, economic, or education characteristics mentioned above. This result highlights the importance of trust when complying with costly measures to protect oneself and others from health risks. Our specification controls for the time path of the pandemic, the number of recent COVID-19 deaths and cases, and include county as well as state $\times$ day fixed effects to account for heterogeneous state policy responses. Our results are consistent with contemporaneous studies (described below) and add to the existing evidence by looking at multiple factors influencing compliance with social distancing, quantifying their relative importance, and showing the specific role of social capital.

Our main contribution is to estimate the responsiveness to COVID-19 risk by measuring how much additional social distancing is associated with increased local COVID-19 infections and mortality. 

First, we find significant responsiveness to COVID-19 outbreaks. A 1\% increase in new cases (deaths) in the last 7 days is associated with a 3\% (11 \%) increase in social distancing intensity in a county. We estimate responsiveness to be more pronounced in the presence of state policy restricting movements (stay-at-home orders or closure of non-essential shops), but muted forms of responsiveness remain in the absence of these measures.\footnote{In the absence of lockdown, a 1\% increase in new cases (deaths) in the last 7 days is associated with a 2.4\% (3.5 \%) increase in social distancing in a county.} As a result, public measures can reinforce private responsiveness, but individuals also independently adapt their behaviors to outbreaks.

Second, we find significant determinants of responsiveness that are different from factors associated with higher intensity of social distancing overall. Counties with a higher median income, higher level of education, and a higher share of uninsured appear more responsive. However, while vulnerability and social capital are predictive of higher compliance with social distancing, they are not associated with more responsiveness. Taken together, these findings suggest that economic conditions and the material cost of infections are key factors for adaptive behavioral change during the pandemic. Our contribution is to eparately estimate the determinants of social distancing and those of responsiveness to outbreaks.

Third, we focus on the responsiveness of policies targeted at movement restriction which constitutes a direct attempt by governments to induce social distancing behaviors. We find that a 1\% increase in new cases (deaths) is associated with a 3\% (5\%) increase in the probability of imposing movement restriction. We also find suggestive evidence that measures imposing movement restrictions are more responsive to outbreaks in states with a centralized health governance, and with a higher share of vulnerable population.

The remainder of the paper is organized as follows. Section \ref{sec:literature} briefly reviews related literature and highlights the value-added of our contribution.  Section \ref{sec:data} discusses data. Section \ref{sec:determinants} presents the determinants of social distancing. Section \ref{sec:responsiveness_outbreak} explores the responsiveness of social distancing decisions to local outbreaks. Section \ref{sec:gov_responsiveness} looks at the responsiveness of government policy on movement restriction. Section \ref{sec:discussion} concludes.


\section{Contribution}
\label{sec:literature}

This paper contributes to a growing literature on how the pandemic has affected individual and government behavior.  

Interest in these issues did not begin with COVID-19 and a range of prior contributions has looked at the determinants of responses to  pandemic (see, for example, \cite{blendon2008public, vaughan2009effective, fineberg2014pandemic,rasul2020virus}). It has been argued that effective public responses to an emerging pandemic requires clear communication and trust \cite{holmes2008communicating,taylor2009public,VanDeWeerd2011monitoring,vaughan2009effective,bennett2015learning,smith2020factors}. Behavioral responses to pandemics such as seeking information and complying with public health measures tend to change as the pandemic develops \cite{ibuka2010dynamics,bults2011perceived} or official guidance changes \cite{junior2019anatomy}. 

We test the hypothesis that material as well as non-material conditions will matter for determining responsiveness to the pandemic. Following \cite{BesleyDray2020}, we also hypothesize that responsiveness, i.e. changes in social distancing in response to higher infections and deaths, will also respond to non-material factors.

Following the literature, we provide precise estimates of the factors associated with higher compliance with health recommendations and responsiveness to increased risk in the context of social distancing during the COVID-19 pandemic. We highlight the presence of voluntary compliance with health recommendations in the absence of lockdown measures and the increase in private responsiveness  during lockdowns.

Our paper adds to existing knowledge in three main ways.  First, we focus on \textit{responsiveness} to the evolution of the pandemic. We provide estimates of how changes in social distancing and the likelihood of imposing mobility restrictions are affected by the prevalence of the disease as measured by changes in local cases and deaths. Prior work such as \cite{gutierrez2020information} provides evidence that death counts affects perceived risk of contagion and self-reported intention to comply with social distancing by exploiting delays in death reports in Mexico.\footnote{Similarly, \cite{ibuka2010dynamics} found that higher H1N1 incidence in U.S. states were associated with greater perceived risk of infection, but did not find changes in self-reported compliance with pharmaceutical interventions.} \cite{ding2020social} found that social distancing increases more in response to cases in counties where individual are historically more willing to incur individual costs to contribute to social objectives, while it decreased in counties with less community engagement. \cite{bailey2020social} provide evidence that social network exposure to COVID-19 cases shapes individuals’ social distancing behavior using Facebook data in the early months of the pandemic. Our contribution is to estimate public and private responsiveness to local COVID-19 outbreaks measured by deaths and cases. We explore a wide range of factors explaining individual responsiveness to outbreaks including social capital, health, political and economic factors. Additionally, we provide evidence that state policy was similarly responsive to increases in cases and deaths, and that statewide stay-at-home orders increased individual responsiveness to local outbreaks.


Our second contribution is to generalize and augment findings from a range of other recent research on compliance with social distancing during the COVID-19 pandemic \cite{barrios2020risk,barrios2020civic,ash2020effect,bursztyn2020misinformation,gupta2020tracking,simonov2020persuasive}. In common with this work, we find significant differences in social distancing based on partisan differences \cite{allcott2020polarization, fan2020heterogeneous, adolph2020pandemic}, trust and social capital \cite{barrios2020civic,bargain2020trust,durante2020asocial,brodeur2020stay,borgonovi2020bowling}, and income \cite{wright2020poverty,dasgupta2020quantifying}. Our contribution is to test for multiple factors associated with social distancing, to explore a wider range of characteristics associated with vulnerability to COVID-19 in addition to age, and to quantify the relative importance of health, socioeconomic and political characteristics for the compliance with social distancing through the use of standardization. Our results stress the importance of political partisanship and social capital for compliance with social distancing in counties before age, health characteristics and income.

%We also include a range of possible correlates of social distancing that vary across counties and assess the robustness of the findings to this wider set of factors.  

Third, we develop a new measure of social distancing in U.S. counties by using location data from a large sample of smartphones from two sources \cite{couture2020measuring,atkinson2020mei}. Compared to other indexes, our measure captures two distinct dimensions of social distancing (i) staying at home and (ii) avoiding others at commercial venues, and is consistent with trends observed in Google mobility reports used by other studies.


\section{Data}
\label{sec:data}
\paragraph{COVID-19 deaths and cases} We use the daily count of COVID-19 cases and deaths compiled by \cite{NYTcovid19} from official state and local sources, covering nearly all U.S. counties since the first reported COVID-19 case on January 21, 2020\footnote{The NYT database is publicly available at https://github.com/nytimes/covid-19-data}. Fig~\ref{fig:maps} panels A and B show the geographic variation in deaths and cases from COVID-19 across counties as of January 29, 2021. This highlights the higher severity of the pandemic in the South and Midwest.

\paragraph{Social Distancing}

We construct a social distancing index based on smartphone location data and relying on two underlying dimensions: (i) changes in mobility (ii) exposure to other phone users. These capture stay-at-home recommendations as well those to avoid crowded places. Our social distancing index is constructed as a weighted average of these two measures arrived at using a principal component analysis (PCA)\footnote{The PCA gives equal weight to both. The Appendix shows that our results are very similar if we use only of the two measures rather than a weighted average.}. Appendix Section \ref{sec:data_construction} provides details on data construction. We validate this index by comparing it with Google mobility metrics and find very similar national trends, as shown in Fig~\ref{fig:maps_sdist_mei}.
\bigskip

\paragraph{Mobility}

To measure compliance with stay-at-home orders, we use the Mobility and Engagement index (MEI) developed by \cite{atkinson2020mei}, who rely on aggregated mobile device data from the company \textit{SafeGraph} on 16 to 20 million smartphones. Their index is a principal component analysis of seven distinct metrics capturing time spent at home\footnote{The metrics are (1) fraction of devices leaving home in a day (2) fraction of devices away from home for 3-6 hours at a fixed location (3)fraction of devices away from home longer than 6 hours at a fixed location (4) average daytime hours spent at home (5) fraction of devices taking trips longer than 16 kilometers (6) fraction of devices taking trips less than 2 kilometers (7) average time spent at locations far from home. See \cite{atkinson2020mei} for more details.}. 
We then express this measure as percentage reduction in time outside home compared to a national average between January 3 and March 1, 2020.\footnote{Compared to the original MEI, we take the negative values, and scale values so that they do not average 100 for the week starting April using as descaling factor the average value of DEX for that week.}

\bigskip

\textbf{Exposure To Others}
To measure social contact, we rely on the device exposure index (DEX) developed by \cite{couture2020measuring}. They use daily GPS location from a sample of approximately 20 million devices.\footnote{The data comes from the company \textit{PlaceIQ}.} DEX quantifies the county-level average of the number of other devices that a given device has been exposed to through visits at commercial venues.  This index is a proxy for exposure to COVID-19 through social contact. Commercial venues account for about 750,000 venues such as retail stores, restaurants, convenience stores and bars that are sufficiently small so that visiting devices would be exposed to each other.\footnote{This excludes the venue categories “Residential”, “Nature and Outdoor", “Theme Parks", “Airports", “Universities". See \cite{couture2020measuring} for more details.}  The sample of devices covers the 2,018 counties that were the residential county of at least 1,000 devices on every day from January 6 to 12, 2020, to ensure a sufficiently large device sample for each county. These counties account for 94\% of the U.S. population in 2019. % 309,910,848

We express exposure as a percentage change compared to a pre-pandemic national baseline in January-February 2020.\footnote{We use a national baseline following \cite{atkinson2020mei}'s construction of the MEI index.} Specifically, let $X_{csdt}$ denote the exposure level in county $c$ on date $d$ in state $s$ after $t$ days since the cumulative deaths exceeded 3 and let $P$ denote pre-pandemic social contacts level measured as the average exposure weighted by the county-level population, between January 21 and February 28, 2020.\footnote{Baseline exposure ends on February 28 as February 29 is the first U.S. reported death from COVID-19. We exclude days of higher social contacts during public holidays on January 20 and February 17 to be conservative.}   

Our core exposure measure is therefore:

\begin{equation}
\rho _{csdt}= 100 - (X_{csdt}/P*100).
\label{eq:rho}
\end{equation}


\noindent Trends and geographic variations in social distancing index are shown in the Appendix. Figs \ref{fig:trends_sd_infection} highlights the co-movements between social distancing and infections during the first 5 months of the pandemic, and its attenuation since July 2020 with the relative stability of national social distancing levels despite rises in cases and deaths. Fig~\ref{fig:maps} Panel C and D shows the wide differences in social distancing across the country, and points to greater variation in social distancing over time in the South. Fig~\ref{fig:trends_sd} reports that both dimensions of social distancing used are closely related, and follow similar trends as national reduction in time outdoor measured by the Google mobility reports.

\paragraph{Lockdown Policy}
We capture the decision to impose a lockdown as a dummy variable for whether a state imposed a statewide stay-at-home order. Information on such orders come from \cite{LockdownData}. We also use a measure of business closure to capture less strict policy of movement restriction.\footnote{This data comes from the Center for the Ecology and Infectious Diseases (CEID at UGA), see https://github.com/CEIDatUGA} All but 5 States have imposed a lockdown which started between March 17 and April 7, 2020. The first state to lock down is California. Of those states, all have eased lockdown since then. Easing of lockdown took place initially between April 20 and June 9. On average, this first phase of lockdown lasted for 1.5 months (47 days on average). Most of the policy response to COVID-19 is implemented by States and the Federal government in the United States (\cite{IMF2020covid})\footnote{Although there exist some local policy variation within states as pointed by \cite{goolsbee2021fear}, we do not have access to a comprehensive database covering these local policies.}.

\paragraph{County and State Characteristics}
Data on county characteristics come from the American Community Surveys (ACS) 2014-18, the USDA,  MIT election lab and U.S. Census's Small Area Health Insurance Estimates Program in 2018. The share of population with at least 3 risk factors associated with COVID-19 comes from the Census Community Resilience Estimate based on data from the 2018 ACS, population estimates and the National Health Interview Survey (NHIS) data. They identify 9 ACS-defined risk factors for households and individuals based on living conditions and socio-economic characteristics, and 3 health conditions risk factors from the NHIS, encompassing a wide array of risk dimensions related to COVID-19. Demographic characteristics are measured in 2010 and come from the USDA ERS. We treat Black, Hispanic and Asian as mutually exclusive categories, so that Black are defined as non-Hispanic African-American.

State characteristics are compiled from the Correlates of State Policy, CDC classification of state health governance. Governor information from the National Governor Association. We use the share of essential workers estimated by the Bureau of Labor Statistics based on classification by CISA.


\section{Determinants of Social Distancing}
\label{sec:determinants}

In this section, we describe the main determinants of social distancing in the United States.

\paragraph{Empirical Specification}

We observe social distancing $\rho$ in county $c$ on day $d$ based on the index of social distancing discussed above. The core specification is the following:

\begin{equation}
\rho_{csdt}=  Z_{c} \cdot \beta  +   \gamma_{sd} + \gamma_{t}  +\eta D_{ct}  + \varepsilon_{csdt} 
\label{eq:determinants}
\end{equation}

\noindent where $Z_{c}$ is a vector of standardized economic, health, political and cultural characteristics of a county that we hypothesize affect social distancing.\footnote{We use standardized measures to allow for comparability in the magnitudes of the coefficients across variables.} Health characteristics are the share of uninsured, the share of population aged 65 years and older, and the share of population with at least 3 risk factors for COVID-19. Economic characteristics are the median household income and the share of population with a bachelor degree. We control for political differences using the share of Democrat vote in 2016.\footnote{We use votes in the 2016 Presidential elections and not 2020 to reduce concerns that 2020 votes might reflect views on the pandemic and not political preferences.} Social Capital is measured using the Social Capital project index from the U.S. Joint Economic Committee constructed in 2018.
We control for the level of COVID-19 infection with $D_{ct}$ which is the log of new deaths and cases from COVID-19 in county $c$ at time $t$ using a moving average over the last 7 days.\footnote{We use a moving average to account for reporting issues that affect the day deaths are counted.} All specifications also include county-level demographic controls for the log of population and demographic characteristics (share of Asian, Black and Hispanic). In addition, we add an outbreak time fixed effect $\gamma_{t}$ measured as dummies for the relative time since cumulative deaths reached 3 in a county to control for the typical time path of an outbreak. We also add a state $\times$ day fixed effects, $\gamma_{sd}$, to capture differences in timing of state-level policy e.g. stay-at-home orders that directly influence social distancing. Thus in terms of controls, Equation \ref{eq:determinants} is quite demanding.  The key parameter of interest is $\hat{\beta}$ which quantifies the relationship between county characteristics on  social distancing.

Table~\ref{tab:cnty_determinants} presents the results, all of which include a full set of demographic variables, infection variables and fixed-effects as controls. To isolate the effect of each factor, we first run our empirical specification with each characteristics of interest separately in Columns 1-7, then move to a more flexible specification with all characteristics included in Column 8.


\begin{table}[!hp]
\caption{\bf Determinants of Social Distancing}
\label{tab:cnty_determinants}
    \resizebox{\columnwidth}{!}{%}
    \input{Tab/Tab1}
    }
    \begin{tablenotes} {\footnotesize 
        \textit{Notes:}
Standard errors clustered at the county level are in parentheses. Significance levels: * 10\%, ** 5\%, *** 1\%.  Each regression is based on Equation \ref{eq:determinants}. The social distancing index measures the average percentage reduction in time outside home and exposure to others at commercial venues compared to January-February 2020. See main text for more details. Unit of observation: county-day. Sample period: January 21, 2020 - January 29, 2021. Outbreak time is measured as the time since the first 3 reported COVID-19 deaths in the county. Deaths and cases due to COVID-19 are measured using a moving average over the last 7 days. Demographic characteristics are the log of population and share of Asian, Black and Hispanic. The mean and standard deviation in parenthesis for the unstandardized county characteristics are:
\% Aged 65 Years and Older: 18.37 (4.55)
\% with 3+ risk factors for COVID-19: 25.89 (5.05),
\% without Health Insurance: 11.49 (5.04),
Median Household Income: 52,793 (13,884),
\% with Bachelor's Degree: 21.57 (9.37),
\% Vote Democrat 2016: 31.53 (15.23),
Social Capital Index: 0.00 (1.00).
} \end{tablenotes}
\end{table}


\bigskip 

\textbf{Health Conditions:} We find that variables representing health-related vulnerability to COVID-19 are associated with more social distancing. First, counties with a higher share of older population have higher levels of social distancing. As Column 1 in Table~\ref{tab:cnty_determinants} shows, a 1 standard deviation (SD) increase in the share of the population aged 65 years or older (or, equivalently, a 4.55 percentage points increase) is associated with a 2.5 percentage points increase in social distancing. This effect is statistically significant and large in magnitude and the finding holds even if we control for the level of infection through the log of cases and deaths in the last 7 days, as well as confounding factors such as county demographic characteristics. This effect decreases to 1.7 when all other variables are include, but remains large and significant. Second, we find that COVID-19 specific risk factors derived from the Census Bureau also predict social distancing. As we noted in Section \ref{sec:data}, these risk factors assess the vulnerability of population to being infected with the disease based on a multi-dimensional approach encompassing health and general living conditions. These populations are less likely to be resilient and we regard it to be a convincing measure of the share of population with higher vulnerability to COVID-19. We find that a 1 SD increase in share of vulnerable population\footnote{This corresponds to a 5 percentage points increase in the share of vulnerable population.} increases social distancing significantly by 1.6 percent, even after controlling for other all county characteristics consistent with the idea that health risk factors affect the precautionary behavior of individuals. We find no significant difference in social distancing when looking at the share of population without health insurance, whether separately or when controlling for other factors. Thus there is no evidence that this dimension of material costs is associated with the adoption of preventive measures, although as we show below, they could still affect the response to changes in risk. 

\bigskip 

\textbf{Economic Conditions:} We next consider whether economic conditions affect social distancing. As Column 4 shows, we find no significant association between median household income and social distancing. However, income is correlated with other socio-economic conditions such as age and education. After including all these variables together though, we find that counties with a 1 SD higher median household income (or, equivalently, an increase of 13,884 USD per year) increase social distancing by 1.5 percentage points.  We find no significant relationship between the share of the population with a bachelor's degree when we do not control for other potential determinants (see Column 5), and a negative effect when controlling for all candidate determinants including median household income. 

\bigskip 

\textbf{Politics:} Given the political divide in the attitudes towards COVID-19 in the United States \cite{allcott2020polarization, bursztyn2020misinformation}, we investigate whether politics is a predictor of social distancing. Column 8 of Table~\ref{tab:cnty_determinants} shows that the share of the vote for the Democrat party in 2016 is the predictor most strongly associated with higher levels of social distancing. A 1 SD increase in Democrat vote in 2016 (which corresponds to a 15.23 percentage points increase) is associated with a 2.854 percentage points increase in social distancing, an effect that is significant and robust to the inclusion of other county characteristics. We view this as picking up a correlation between political attitudes and responsiveness to the pandemic. This effect is markedly larger than that of age or vulnerability for explaining compliance with social distancing, and is the most important predictor among candidate determinants of social distancing.

\bigskip

\textbf{Social Capital:} In our preferred specification, social capital is the second most important correlate of social distancing. We rely on an index of social capital that encompasses the presence of strong social networks, vibrant civil society and trust in institutions. This index summarizes 10 economic, social and demographic indicators measuring the strength of social networks such as the share of single household, number of nonprofit organizations, presidential election voting rate in 2012 and 2016, the share of mail-back response rate for the Census, or the number of violent crimes\footnote{\cite{barrios2020civic} also use this indicator to capture civic capital. In addition, they use voter participation separately and the social capital index from \cite{rupasingha2006production}. We replicate our analysis to these measure of civic capital in Table~\ref{tab:cnty_het_level_index_soc_capital_robustness}.}. Counties with higher levels of social capital are found to have significantly higher levels of social distancing. This is suggestive of social norms of reciprocity and trust being important predictor of compliance with social distancing measures.

\bigskip

\textbf{Summary:} The results are summarized in Fig~\ref{fig:fig1}. Consistent with other evidence, we have found that vulnerability to COVID-19 and income are predictors of respect with social distancing measures. We also found that the quantitatively largest predictors of social distancing are the share of Democrat vote and level of social capital. This reflects the importance of the political divide, trust in others and strength of social community for high levels of compliance with measures to reduce the spread of the disease through staying at home and curtailing mobility associated with physical proximity to others.\footnote{In Tables \ref{tab:det_sdist} and \ref{tab:det_mei}, we replicate our findings looking at each of the dimensions of social distancing separately.} Our results are consistent with evidence from contemporaneous studies for earlier period of the pandemic (for example \cite{barrios2020civic}), and provide complementary findings with controls for several dimensions of COVID-19 risks in addition to age. Furthermore, our results quantify the relative importance of health, economic and political factors and point to the larger association between social distancing and social capital or political partisanship than with economic and health factors.

\begin{figure}[!hp]
\includegraphics[width=\textwidth]{Fig/Fig1.eps}
\caption{\bf Determinants of Social Distancing}
\label{fig:fig1}

\begin{figurenotes} {\footnotesize 
        \textit{Notes:} This figure plots estimates on determinants of social distancing from Table  \ref{tab:cnty_het}. See corresponding footnotes for details.}
\end{figurenotes}
\end{figure}


\section{Responsiveness to Local Outbreaks}
\label{sec:responsiveness_outbreak}

We now turn to our main contribution which is to look at how compliance with social distancing evolved  with the progression of the disease. From a conceptual point of view, the results that we study are premised on the idea that individuals make assessments based on the best information that they have access to on local outbreaks.  This will matter for the assessment of risk.  This being the case, we would expect social distancing to be greater in counties where the outbreak is more severe. Policy can matter as well in the presence of complementarity between public and private actions, with greater responsiveness of citizens during stay-at-home orders if citizens believe that the risk is larger.

Studying what drives responsiveness and its determinants offers a different focus to existing studies which have tended to focus on empirical specifications which are similar to what we looked at in the previous section.  Our results generate novel insights by looking at how individuals increase compliance with social distancing when the number of cases or deaths increase in their county\footnote{Throughout, we explore responsiveness to either COVID-19 cases or deaths as the information on risk could have been conveyed by either indicator and almost certainly change during the pandemic.}. This is a key element of responsiveness, and intuitively captures changes in behaviors in response to greater risk which makes sense as citizens will have pretty good access to data on how the disease is evolving locally, and should perceived a greater risk when reported cases or deaths are rising (\cite{ibuka2010dynamics,gutierrez2020information}). As well as looking at average responsiveness, we will also explore heterogeneous effects, i.e. how responsiveness varies with county characteristics.


\paragraph{Empirical Specification}

We observe the intensity of social distancing $\rho$ in county $c$ on day $t$ based on the measure of social exposure discussed above. The core specification is the following:

\begin{equation}
\rho_{csdt}= \gamma_{c} +  \gamma_{sd} + \gamma_{t} + \eta D_{ct} + \varepsilon _{csdt} 
\label{eq:responsiveness_outbreak}
\end{equation}

\noindent where $D_{ct}$ is the log of new deaths from COVID-19 in county $c$ on day $t$ using a moving average over the last 7 days.\footnote{We use a moving average to account for reporting issues that affect the day deaths are counted. We also take the log of 1 + new deaths to avoid observations with 0 new deaths being dropped.} We include county fixed effects $\gamma_{c}$ to control for fixed differences in exposure between locations, and an outbreak time fixed effect $\gamma_{t}$ measured as dummies for the relative time since cumulative deaths reached 3 in a county to control for the typical time path of an outbreak. We also add a state $\times$ day fixed effects, $\gamma_{sd}$, to capture differences in the timing of state-level policy e.g. stay-at-home orders that directly influence social distancing. The key parameter of interest is $\hat{\eta}$ which measures changes in social distancing in response to the progression of the disease. This parameter captures how current social distancing decisions are affected by past local outbreaks.\footnote{To the extent that social distancing behaviors are a response to anticipated future outbreaks, we assume that expectations expectations about future outbreaks are derived from past infections and deaths, and we therefore interpret this coefficient as responsiveness to past outbreaks.}

\bigskip 

\paragraph{Citizen Responsiveness}

The results are reported in Table~\ref{tab:cnty_resp} and show a positive link between the log of deaths and log of cases, whether these are measured as new counts or the cumulative count. We find across the board that social distancing is responsive to local outbreaks. In Panel A, we focus on responsiveness to new deaths over the last 7 days using a moving average. We find that a 1\% increase in new reported COVID-19 deaths is associated with a 10 percentage points increase in social distancing, a significant and large effect. Part of this response may be driven by policy changes in movement restrictions. In Columns 2 and 3, we interact infection rates with policy restricting movement (lockdown and business closure respectively) to measure both overall responsiveness and policy-driven responsiveness. As reported in Column 2, we find that citizens were more than twice as responsive during stay-at-home orders compared to when these orders are not in place. A similar pattern can be found when looking at policy shutting down non-essential shops as shown in Column 3. We also find that individuals are also responsive to cases and deaths in the absence of lockdown. This suggests that individual responsiveness is not entirely driven by policy decisions, but also comes from other behavioral changes.


\begin{table}[!hp]
\caption{\bf Citizen Responsiveness to COVID-19 Outbreaks}
\label{tab:cnty_resp}
    \resizebox{\columnwidth}{!}{%}
    \input{Tab/Tab2}
    }
    \begin{tablenotes} {\footnotesize 
        \textit{Notes:}
Standard errors clustered at the county level are in parentheses. Significance levels: * 10\%, ** 5\%, *** 1\%.  Each regression is based on Equation \ref{eq:responsiveness_outbreak} and includes county, state $\times$ day and outbreak time fixed effects. The social distancing index measures the average percentage reduction in time outside home and exposure to others at commercial venues compared to January-February 2020. See main text for more details. Unit of observation: county-day. Sample period: January 21, 2020 - January 29, 2021. Outbreak time is measured as the time since the first 3 reported COVID-19 deaths in the county. Deaths and cases due to COVID-19 over the last 7 days are measured using a moving average. }  \end{tablenotes}
\end{table}


A possible concern in interpreting the findings is is that responsiveness may be sensitive to the precise measure of infection being used. In Panels B-D we replicate this analysis using cumulative instead of new counts, and cases instead of deaths. The results for these variants are qualitatively similar. In Table~\ref{tab:resp_sdist} and \ref{tab:resp_mei}, we also replicate our findings looking at each of the dimensions of social distancing separately, and Table~\ref{tab:resp_robustness} finds similar results when looking at responsiveness to either cases or deaths over the last 14 or 21 days. This reinforces the findings that individuals have been generally responsive to the severity of the pandemic when complying with social distancing.

In summary, our results highlight the evolving nature of compliance with social distancing in response to changes in local risk of contagion and mortality. We have shown that compliance with social distancing increases when either cases or deaths in the county, and is robust to alternative counting of death or case reporting. Further, responsiveness is greater in the presence of policy restricting mobility, which underscores the complementarity between policy and private action.

\bigskip 

\paragraph{Determinants of Responsiveness}

We now explore determinants of responsiveness to local outbreaks. To do so, we run the following regression:
\begin{equation}
\rho_{csdt}= \gamma_{c} +  \gamma_{sd} + \gamma_{t} +\eta d_{ct} +\psi (d_{ct} \times Z_{c}) +\theta (d_{ct} \times X_{c})  +\varepsilon_{csdt}
\label{eq:responsiveness_outbreaks_heterogeneity}
\end{equation}

\noindent where we interact the log of new COVID-19 deaths with standardized county characteristics $Z_{c}$ that we have shown can explain social distancing decisions as well demographic characteristics $X_c$.\footnote{Demographics are population density, the share of Hispanics, Blacks, and Asians in 2010.} As before, we control for county, state, day, state $\times$ day and outbreak time fixed effects. The coefficient of interest is $\hat{\psi}$.

We explore health, economic and political factors associated with higher responsiveness to local outbreaks in Table~\ref{tab:cnty_het}. The coefficients of interest for this exercise are the interaction terms between county characteristics and the level of infection, capturing the heterogeneous responses in social distancing to changes in deaths or cases. 


\begin{table}[!hp]
\caption{\bf Determinants of Responsiveness To COVID-19 Outbreaks}
\label{tab:cnty_het}
    \resizebox{\columnwidth}{!}{%}
    \input{Tab/Tab3}
    }
    \begin{tablenotes}{\footnotesize 
        \textit{Notes:}
Standard errors clustered at the state level are in parentheses. Significance levels: * 10\%, ** 5\%, *** 1\%.  Each regression is based on Equation \ref{eq:responsiveness_outbreaks_heterogeneity} and includes county, state $\times$ day and outbreak time fixed effects. The social distancing index measures the average percentage reduction in time outside home and exposure to others at commercial venues compared to January-February 2020. See main text for more details. Unit of observation: county-day. Sample period: January 21, 2020 - January 29, 2021. Outbreak time is measured as the time since the first 3 reported COVID-19 deaths in the county. Deaths and cases due to COVID-19 are measured using a moving average over the last 7 days. } \end{tablenotes}
\end{table}


First, and contrary to results on determinants of levels of social distancing, we find no impact of health characteristics and COVID-19 vulnerability on responsiveness to local outbreaks. As reported on Column 8, neither the share of 65 and older or the share of population with 3 or more risk factors to COVID-19 are significantly associated with a higher responsiveness to local outbreaks. A similar result can be found when looking at responsiveness to cases instead of deaths as shown in Panel B. Earlier, we found that these populations tend to have higher levels of social distancing overall. This is therefore consistent with vulnerable populations socially distancing more regardless of changes in infection rates. On the contrary, counties with a higher share of individuals without health insurance are more responsive to local outbreaks, while this did not predict levels of social distancing. Here, we find that a 1 SD increase in the share of uninsured\footnote{This corresponds to a 5 percentage points increase.} is associated with a 1.48 percentage points increase in social distancing when COVID-19 deaths increase by 1\%. We find a similar effect for responsiveness to cases, although not significant at the 5\% level. This is suggestive of material risks of being infecting being important for behavioral change in the face of greater risk, and more generally underscore the importance of looking at the determinants of compliance and responsiveness separately. 

Second, we find that economically advantaged populations are more responsive to outbreaks. Both median household income and the share of those with a bachelor's degree are positively associated with responsiveness to outbreaks. We find similar results when we look at responsiveness to cases, albeit of a smaller magnitude. 

Third, political division is an important predictor of responsiveness. The Democrat party vote share in 2016 is associated with more responsiveness to outbreaks. A 1 SD increase in Democrat vote is associated with a 1 \% increase in responsiveness to new deaths and 0.6\% increase in responsiveness to new cases. This mirrors our results on the determinants of social distancing and reinforces the importance that political views on the pandemic can have in shaping the behavior of citizens.

Fourth, we find no robust evidence of social capital being important for responsiveness. We find a positive correlation in a regression without including the other variables discussed above (see Column 7), but this disappears once we add all of the dependent variables together\footnote{We similarly find no robust evidence of social capital increasing responsiveness when using alternative measures of social capital used in \cite{barrios2020civic} such as voter participation and the social capital measure developed by \cite{rupasingha2006production}.}. 

Our results are summarized in Fig~\ref{fig:fig2}. This figure highlights the importance of economic factors and the material cost of being infected for responsiveness to the pandemic, and the absence of significant association between responsiveness and vulnerability or social capital. We also explore the robustness of our results by looking at the responsiveness to cases instead of deaths.\footnote{We also provide robustness to our results by using only Exposure to Others or Time Outside Home as measure of social distancing, as reported in Figs \ref{tab:cnty_het_sdist} and \ref{tab:cnty_het_mei} respectively.} Individuals may have initially been responding to COVID-19 deaths when deciding to restrict contacts, but they could have shifted their attention to cases as U.S. testing capacities improved. However, we find that this is not the case, as shown in Panel B of Table~\ref{tab:cnty_het}.\footnote{Another potential concern with our findings is reverse causality. However, we think that, even if this were an issue, it is likely to lead to underestimation of the responsiveness to local outbreaks. To the extent that social distancing is reducing the level of infection, this would underestimate the positive association between infections and social distancing we documented.}

\begin{figure}[!ht]
\includegraphics[width=\textwidth]{Fig/Fig2.eps}
\caption{\bf Determinants of Responsiveness to COVID-19}
\label{fig:fig2}

\begin{figurenotes} {\footnotesize 
        \textit{Notes:} This figure plots estimates of responsiveness to new deaths from Table  \ref{tab:cnty_het}. See corresponding footnotes for details.}
\end{figurenotes}
\end{figure}


\section{Government Responsiveness}
\label{sec:gov_responsiveness}

Above we explored how citizens respond to local outbreaks.  But similar considerations affect how government responds either because they reflect their citizens' concerns or because they also use the death and case rates to assess risk directly.  Either way, we expect policy also to follow the evolution of the pandemic.  

The empirical specification that we use to explores this is:

\begin{equation}
MvtRest_{sdt}=  \gamma_{s} + \gamma_{d} + \gamma_{t} +\eta d_{sdt}  +\varepsilon _{sdt}
\label{eq:gov_responsiveness}
\end{equation}
\noindent where $ MvtRest $ indicate the presence of policy restricting social movements (stay-at-home orders of business closure). The analysis is conducted at the state-level.

The results are reported in Table~\ref{tab:gov_resp} which shows that policy has been responsive to the pandemic. In Panel A, we look at how changes in COVID-19 deaths are associated with the probability of enforcing a lockdown. Lockdown measures appear the most responsive to increase in deaths or cases. A 1 \% increase in either deaths or cases in the last 7 days is associated with a 5 percentage points increase in probability of imposing a lockdown.\footnote{We find similar results looking at cases or deaths over the last 14 or 21 days, as reported in Table~\ref{tab:resp_robustness_gov}.} More nuanced measures, such as imposing that non-essential shops be closed,  limiting gathering in public space, or  a $[0,6]$ index of non-pharmaceutical intervention, appear more responsive to the cumulative count of cases than new infections or deaths. This is consistent with the most costly measure responding to greater severity of the infection as captured by the extent of mortality, while gradual measures are evolving together with the stock of infected to regulate the path of the disease.\footnote{In Table~\ref{tab:gov_resp_het}, we explore determinants of state policy responsiveness. We find that Pro-Trump governors were less likely to be responsive to COVID-19 deaths when imposing a lockdown, while states with a centralized public health governance and more vulnerable citizens were more responsive. We find no evidence of economic factors being important for state policy responsiveness.} Unlike other studies, these results provide evidence that both individuals and governments exhibited responsiveness to outbreaks in their decisions regarding social distancing, and reinforce the complementary nature of private and public actions discussed in section \ref{sec:responsiveness_outbreak}.


\begin{table}[!hp]
\caption{\bf State Government Responsiveness To COVID-19}
\label{tab:gov_resp}
    \resizebox{\columnwidth}{!}{%}
    \input{Tab/Tab4}
    }
    \begin{tablenotes} {\footnotesize 
        \textit{Notes:}
Standard errors clustered at the state level are in parentheses. Significance levels: * 10\%, ** 5\%, *** 1\%.  Each regression is based on Equation \ref{eq:gov_responsiveness}, and includes state, day and outbreak time fixed effects. Unit of observation: state-day. Outbreak time is measured as the time since the first 3 reported COVID-19 deaths in the county. Deaths and cases due to COVID-19 are measured using a moving average over the last 7 days. Lockdown is a dummy variable indicating that a curfew or lockdown are in place for at least part of the day. The NPI index measures the intensity of movement restriction policy on a scale of 0 to 6. See main text for details. } \end{tablenotes}
\end{table}


\section{Concluding Comments}
\label{sec:discussion}

\paragraph{Summary} This paper makes two main contributions.  First, it develops a novel social distancing measure  to replicate and extend some existing findings on how social distancing has evolved during the pandemic. In line with other studies, the results show that vulnerability, economic circumstances, social capital and politics are robustly correlated with social distancing behaviors. We interpret these as reflecting material costs and benefits of social distancing as well as less tangible motives related to trust and belief in the importance of pro-social actions which appear to be important factors for compliance. Our results also underscore that political division and social capital are important correlates of compliance relative to economic and health circumstances. 

Second, the paper has  explored determinants of citizen and government responsiveness to the COVID-19 pandemic. Both public and private actions do appear responsive to cases and deaths. Moreover, we have shown evidence that public and private responsiveness are complements, with citizens responding more to deaths when the government has imposed restrictions on mobility. Economic conditions and the material cost of infection are the important determinants of responsiveness rather than social capital and having a high-risk population. This finding highlights the importance of material constraints for behavioral change when the risk of infection changes, for example with the emergence of new variants.
%In particular, more educated and higher income counties are more responsive to new deaths and cases.  
%The virtue of the data gathered in this analysis is its comprehensive coverage and granular spatial and temporal information. However, more research is necessary to examine the precise motivations for social distancing beyond the patterns that we have uncovered.  

\paragraph{Limitations} Certain limitations should be born in mind in interpreting the results.  First, the associations that we have uncovered between social distancing behaviors and county characteristics, are not sufficient to establish a causal link between these characteristics and social distancing. Second, the study is focused exclusively on social distancing in U.S. counties during the period of January 2020 - January 2021, since this is the period for which we have  data on mobility changes. However, responsiveness could well be different in other settings. In particular, as shown in Fig~\ref{fig:trends_sd_infection}, social distancing has been declining after the initial lockdown period. The emergence of new variants and changes in the infection prevalence or underlying risk might also affect determinants of social distancing behavior in future. Comparing patterns of responsiveness in other countries, the role of trust in governments in how citizens respond to the pandemic, and the evolution of responsiveness over time, are fruitful areas for future research.

\paragraph{Discussion} The COVID-19 pandemic has led to renewed emphasis on measures such as social distancing that rely on pro-social acts in addition to having private benefits. To garner compliance, governments can act in conventional ways by regulating behaviors e.g. closing bars and sports venues or limiting how businesses can operate. But there is also a major role for public persuasion and messaging to encourage a sense of social responsibility and promote compliance. 

Our results highlight the importance of social cohesion and non-material conditions for the success of compliance with health measures. We show that the level of social distancing is highly correlated with political and social considerations. In contrast, responsiveness to changes in risk is associated with material conditions such as income and health insurance coverage. This suggests that changes to social distancing following new risks-- for example with the emergence of variants -- will tend to be affected by material constraints, while politics and social considerations are more predictive of overall levels of compliance.\footnote{On COVID-19 variants, see for instance \cite{harvey2021sars,ettaboina2021mini,thakur2021waves}.}


There is still much to be learned about how citizens and government have behaved in the unprecedented circumstances induced by the COVID-19 pandemic.  However, the robust findings uncovered here from a novel source of data provide some important pointers that will help to guide future work as well providing insights into the patterns of responsiveness that we have observed so far.


\section*{Acknowledgments}
We thank Klaus Boecker, Christine Cai, Amanda Dahlstrand-Rudin, Margaret Levi, Imran Rasul and seminar participants at POLECONUK for comments. The paper was previously circulated under the title "Citizen Responsiveness to a Pandemic: Evidence from Social Distancing during COVID-19".

\nolinenumbers

\clearpage 
% Remove or comment out the next two lines if you are not using bibtex.
\normalem
\singlespacing
%\bibliographystyle{aea}
\bibliography{bibliography}

% The appendix command is issued once, prior to all appendices, if any.
\onehalfspacing
\clearpage 
\appendix

\section*{Appendix (Supporting Information)}
\setcounter{figure}{0}
\renewcommand{\thefigure}{A\arabic{figure}}
\setcounter{table}{0}
\renewcommand{\thetable}{A\arabic{table}}
%\renewcommand{\thepage}{A\arabic{page}}
%\setcounter{page}{1} %by default, doesn't count title page


\section{Data Construction for the Social Distancing Index}
\label{sec:data_construction}

This section describes the construction of the social distancing index by combining aggregated smartphone location data at the county-level from the Mobility and Engagement index (MEI) and the Device Exposure index (DEX). Both data sources provide anonymised and aggregated information on mobility changes, and are publicly available only.

\paragraph{Mobility and Engagement index (MEI)}

The Dallas Fed MEI summarizes the information in seven different variables based on geolocation data collected from a large sample of mobile devices.  The data is originally the Social Distancing Metric database from \textit{SafeGraph} but the aggregate county-level database used in this study is publicly available at \url{https://www.dallasfed.org/research/mei}. MEI measures the deviation from normal mobility behaviors induced by COVID-19. Details on construction and methodology of the raw dataset can be found in \cite{atkinson2020mei}. We use the daily scaled county dataset. The data was last accessed on March 17, 2021. 

\paragraph{Device Exposure index (DEX)}

The DEX dataset is an one of the exposure indices derived from \textit{PlaceIQ} movement data by \cite{couture2020measuring}. The data is publicly available at \url{https://github.com/COVIDExposureIndices/COVIDExposureIndices}. We use the county-level dex (device exposure) dataset that measures the average number of  distinct devices that visited the same commercial venues visited by a device as a proxy for social exposure. The data was last accessed on March 17, 2021. 

\bigskip 
We apply the following modifications to MEI and DEX datasets to construct the social distancing index\footnote{These data construction steps are necessary to express both underlying indexes in terms of social distancing intensity, and to ensure their comparability.}:

\begin{enumerate}
    \item We take the negative values of MEI to express the magnitude of mobility reduction. 
    \item We descale the MEI index so that it no longer has a value of 100 for the week starting April 5, but gives the raw percentage deviation in mobility reduction compared to Jan 3 and Mar 1, 2020. Specifically, we measure the average mobility reduction for the week starting in April from the daily county-level data, and obtain a descaling factor of .7362688.
    \item We express the DEX as a percentage deviation in exposure compared to national baseline exposure between January 21 and February 28, 2020. Specifically, we apply the same methodology as in MEI detailed in \cite{atkinson2020mei}. We measure the baseline exposure as the average DEX value weighted by county-level population. We obtain a baseline exposure value of $P=205.3828368$ and express the new variable in deviation term using $\rho _{csdt}= 100 - (X_{csdt}/P*100)$.
    \item We take the principal component analysis to form an index of both DEX and MEI. The resulting variable is our social distancing index. 
\end{enumerate}


\begin{figure}[!hp]
\includegraphics[width=\textwidth]{Fig/FigA1.eps}
\caption{\bf Trends in Social Distancing and COVID-19 Infections}
\label{fig:trends_sd_infection}

\begin{figurenotes} {\footnotesize 
        \textit{Notes:} This figure shows trends in social distancing compared to new COVID-19 deaths and cases per million using a 7-day moving average weighted by county population. The social distancing index is constructed as the average of the percentage reduction in time outside home and percentage reduction in exposure to others at commercial venues compared to January-February 2020. See main text for details. }
\end{figurenotes}
\end{figure}

\newpage 

\begin{landscape}
\begin{figure}[!hp]
\centering
\caption{\bf Geographic variation in COVID-19 Severity and Social Distancing}
\label{fig:maps}
    \begin{minipage}{0.6\textwidth}
    \centering
{\small  \textbf{A: Total deaths per million by January 29, 2021}}
\includegraphics[width=\textwidth]{Fig/FigA2.1.eps}

{\small  \textbf{C: \% Social distancing as of January 29, 2021}}
\includegraphics[width=\textwidth]{Fig/FigA2.3.eps}

    \end{minipage}\hfill
    \begin{minipage}{0.6\textwidth}
    
{\small  \textbf{B: Total cases per million by January 29, 2021}}
\includegraphics[width=\textwidth]{Fig/FigA2.2.eps}

{\small \textbf{ D: Variation in Social distancing 21/1/20 - 29/1/21}}
\includegraphics[width=\textwidth]{Fig/FigA2.4.eps}
    \end{minipage}\hfill
\hfill
\begin{figurenotes} {\footnotesize 
        \textit{Notes:}
These maps show the geographical variation in COVID-19 infections and social distancing as of January 29, 2021. The social distancing index is constructed as the average of the percentage reduction in time outside home and percentage reduction in exposure to others at commercial venues compared to January-February 2020.  Panel D shows the standard deviation in social distancing index between January 21 and January 29, 2021. The social distancing index is measured for the 2,018 counties that were the residential county of at least 1,000 sampled devices on every day from January 6 to 12, 2020, to ensure a sufficiently large device sample for each county. These 2,018 counties account for 94\% of the U.S. population in 2019. Maps are created using the maptile command on Stata, which is in the public domain. }
\end{figurenotes}
\end{figure}
\end{landscape}

\clearpage
\begin{figure}[!hp]
\centering 
\begin{center}
{\small  \textbf{A: Social Distancing Index}}
\end{center}
\includegraphics[width=0.7\textwidth]{Fig/FigA3.1.png}
\begin{center}
{\small \textbf{B: Comparison between Social Distancing Measures}}
\end{center}
\includegraphics[width=0.7\textwidth]{Fig/FigA3.2.png}
\caption{\bf Trends in Social Distancing}
\label{fig:trends_sd}

\begin{figurenotes} 
{\footnotesize 
        \textit{Notes:} This figures show the raw trends and 7-day moving average of the social distancing index and its two sub-indices weighted by county population. The social distancing index is constructed as the average of the percentage reduction in time outside home (Mobility and Engagement index MEI) and percentage reduction in exposure to others at commercial venues (Device Exposure index DEX) compared to January-February 2020 using a principal component analysis. Google mobility is a measure of the percentage reduction in the number of visitors and time spent in outside places compared to  the median value from the 5‑week period Jan 3 – Feb 6, 2020. See main text for details. } \end{figurenotes} 
\end{figure}


\clearpage

\begin{landscape}
\begin{figure}[!hp]
\centering
\caption{\bf Geographic Differences in Social Distancing Measures: SDIST vs MEI}
\label{fig:maps_sdist_mei}
    \begin{minipage}{0.6\textwidth}
    \centering

{\small  \textbf{A: \% Social distancing (DEX) as of January 29, 2021}}
\includegraphics[width=\textwidth]{Fig/FigA4.1.eps}

{\small \textbf{C: Variation in Social distancing (DEX) 21/1/20 - 29/1/21}}
\includegraphics[width=\textwidth]{Fig/FigA4.3.eps}

    \end{minipage}\hfill
    \begin{minipage}{0.6\textwidth}
    
{\small  \textbf{B: \% Social distancing (MEI) as of January 29, 2021}}
\includegraphics[width=\textwidth]{Fig/FigA4.2.eps}

{\small \textbf{ D: Variation in Social distancing (MEI) 21/1/20 - 29/1/21}}
\includegraphics[width=\textwidth]{Fig/FigA4.4.eps}
    \end{minipage}\hfill
\hfill
\begin{figurenotes} {\footnotesize 
        \textit{Notes:}
These maps show the geographical variation in social distancing for the two sub-indices of social distancing as of January 29, 2021. The social distancing (DEX) measures the percentage reduction in exposure to others compared to January-February 2020. Social distancing (MEI) measures the percentage reduction in time outside home compared to January-February 2020. Our main measure of social distancing, the social distancing index, combines these indices using a principal component analysis. Panels C and D shows the standard deviation in social distancing between January 21 and January 29, 2021. DEX is measured for the 2,018 counties that were the residential county of at least 1,000 sampled devices on every day from January 6 to 12, 2020, to ensure a sufficiently large device sample for each county. These 2,018 counties account for 94\% of the U.S. population in 2019.  Maps are created using the maptile command on Stata, which is in the public domain. }

\end{figurenotes}
\end{figure}
\end{landscape}

\clearpage 

\begin{table}[!hp]
\caption{\bf Determinants of Social Distancing: Exposure to Others}
\label{tab:det_sdist}
    \resizebox{\columnwidth}{!}{%}
    \input{Tab/TabA1}
    }
    \begin{tablenotes} {\footnotesize 
        \textit{Notes:}
    Standard errors clustered at the county level are in parentheses. Significance levels: * 10\%, ** 5\%, *** 1\%.  Each regression is based on Equation \ref{eq:determinants}. Social distancing (DEX) measures the percentage reduction in exposure to others compared to January-February 2020.. See main text for more details. Unit of observation: county-day. Sample period: January 21, 2020 - January 29, 2021. Outbreak time is measured as the time since the first 3 reported COVID-19 deaths in the county. Deaths and cases due to COVID-19 are measured using a moving average over the last 7 days. } \end{tablenotes}
\end{table}


\begin{table}[!hp]
\caption{\bf Determinants of Social Distancing: Time Outside Home}
\label{tab:det_mei}
    \resizebox{\columnwidth}{!}{%}
    \input{Tab/TabA2}
    }
    \begin{tablenotes} {\footnotesize 
        \textit{Notes:}
Standard errors clustered at the county level are in parentheses. Significance levels: * 10\%, ** 5\%, *** 1\%.  Each regression is based on Equation \ref{eq:determinants}. Social distancing (MEI) measures the percentage reduction in time outside home compared to January-February 2020. See main text for more details. Unit of observation: county-day. Sample period: January 21, 2020 - January 29, 2021. Outbreak time is measured as the time since the first 3 reported COVID-19 deaths in the county. Deaths and cases due to COVID-19 are measured using a moving average over the last 7 days. } \end{tablenotes}
\end{table}


\begin{table}[!hp]
\caption{\bf Citizen Responsiveness To COVID-19: Exposure to Others}
\label{tab:resp_sdist}
    \resizebox{0.85\columnwidth}{!}{%}
    \input{Tab/TabA3}
    }
\begin{tablenotes}    {\footnotesize 
        \textit{Notes:}
Standard errors clustered at the county level are in parentheses. Significance levels: * 10\%, ** 5\%, *** 1\%.  Each regression is based on Equation \ref{eq:responsiveness_outbreak} and includes county, state $\times$ day and outbreak time fixed effects. Social distancing (DEX) measures the percentage reduction in exposure to others at commercial venues compared to January-February 2020. See main text for more details. Unit of observation: county-day. Sample period: January 21, 2020 - January 29, 2021. Outbreak time is measured as the time since the first 3 reported COVID-19 deaths in the county. Deaths and cases due to COVID-19 are measured using a moving average over the last 7 days. }
\end{tablenotes}

\end{table}


\begin{table}[!hp]
\caption{\bf Citizen Responsiveness To COVID-19: Time Outside Home}
\label{tab:resp_mei}
    \resizebox{0.85\columnwidth}{!}{%}
    \input{Tab/TabA4}
    }
    \begin{tablenotes} {\footnotesize 
        \textit{Notes:}
Standard errors clustered at the county level are in parentheses. Significance levels: * 10\%, ** 5\%, *** 1\%.  Each regression is based on Equation \ref{eq:responsiveness_outbreak} and includes county, state $\times$ day and outbreak time fixed effects. Social distancing (MEI) measures the percentage reduction in time outside home compared to January-February 2020. See main text for more details. Unit of observation: county-day. Sample period: January 21, 2020 - January 29, 2021. Outbreak time is measured as the time since the first 3 reported COVID-19 deaths in the county. Deaths and cases due to COVID-19 are measured using a moving average over the last 7 days. } \end{tablenotes}
\end{table}


\begin{table}[!hp]
\caption{\bf Robustness on Responsiveness To COVID-19}
\label{tab:resp_robustness}
    \resizebox{\columnwidth}{!}{%}
    \input{Tab/TabA5}
    }
    \begin{tablenotes} {\footnotesize 
        \textit{Notes:}
Standard errors clustered at the county level are in parentheses. Significance levels: * 10\%, ** 5\%, *** 1\%.  Each regression is based on Equation \ref{eq:responsiveness_outbreak} and includes county, state $\times$ day and outbreak time fixed effects. The social distancing index measures the average percentage reduction in time outside home and exposure to others at commercial venues compared to January-February 2020. See main text for more details. Unit of observation: county-day. Sample period: January 21, 2020 - January 29, 2021. Outbreak time is measured as the time since the first 3 reported COVID-19 deaths in the county. Deaths and cases due to COVID-19 are measured using a moving average over the last 14 and 21 days (Panels A-B and C-D respectively).  } \end{tablenotes}
\end{table}


\begin{table}[!hp]
\caption{\bf Determinants of Responsiveness To COVID-19 outbreaks: Exposure to Others}
\label{tab:cnty_het_sdist}
    \resizebox{\columnwidth}{!}{%}
    \input{Tab/TabA6}
    }
    \begin{tablenotes} {\footnotesize 
        \textit{Notes:}
Standard errors clustered at the state level are in parentheses. Significance levels: * 10\%, ** 5\%, *** 1\%.  Each regression is based on Equation \ref{eq:responsiveness_outbreaks_heterogeneity} and includes county, state $\times$ day and outbreak time fixed effects. Social distancing (DEX) measures the percentage reduction in exposure to others at commercial venues compared to January-February 2020. See main text for more details. Unit of observation: county-day. Sample period: January 21, 2020 - January 29, 2021. Outbreak time is measured as the time since the first 3 reported COVID-19 deaths in the county. Deaths and cases due to COVID-19 are measured using a moving average over the last 7 days. } \end{tablenotes}
\end{table}


\begin{table}[!hp]
\caption{\bf Determinants of Responsiveness To COVID-19 outbreaks: Time Outside Home}
\label{tab:cnty_het_mei}
    \resizebox{\columnwidth}{!}{%}
    \input{Tab/TabA7}
    }
    \begin{tablenotes} {\footnotesize 
        \textit{Notes:}
Standard errors clustered at the state level are in parentheses. Significance levels: * 10\%, ** 5\%, *** 1\%.  Each regression is based on Equation \ref{eq:responsiveness_outbreaks_heterogeneity} and includes county, state $\times$ day and outbreak time fixed effects. Social distancing (MEI) measures the percentage reduction in time outside home compared to January-February 2020. See main text for more details. Unit of observation: county-day. Sample period: January 21, 2020 - January 29, 2021. Outbreak time is measured as the time since the first 3 reported COVID-19 deaths in the county. Deaths and cases due to COVID-19 are measured using a moving average over the last 7 days. } \end{tablenotes}
\end{table}


\begin{table}[!hp]
\caption{\bf Determinants of Social Distancing: Alternative Social Capital Measures}
\label{tab:cnty_het_level_index_soc_capital_robustness}
    \resizebox{\columnwidth}{!}{%}
    \input{Tab/TabA8}
    }
    \begin{tablenotes} {\footnotesize 
        \textit{Notes:}
Standard errors clustered at the county level are in parentheses. Significance levels: * 10\%, ** 5\%, *** 1\%.  Each regression is based on Equation \ref{eq:determinants}. Our preferred measure of social capital is developed by the Social Capital Project from the U.S. Joint Economic Committee, and their county index uses a principal component analysis of four categories of variables : (1) family unity (2) community health (3) institutional health (4) collective efficacy. The social capital index 2014 comes from the updated 2014 measure developed by \cite{rupasingha2006production} which uses a principal component analysis to include four social capital factors: (1) The aggregate of various civic, religious, business, labor, political associations in the county divided by population per 1000; (2) Voter turnout in the 2012 election; (3) Census response rate; (4) Number of non-profit organizations excluding those with an international approach. Voter participation is a measure of civic capital as used in \cite{barrios2020civic} and is the average voter participation in counties at presidential elections between 2004 and 2016. The social distancing index measures the average percentage reduction in time outside home and exposure to others at commercial venues compared to January-February 2020. See main text for more details. Unit of observation: county-day. Sample period: January 21, 2020 - January 29, 2021. Outbreak time is measured as the time since the first 3 reported COVID-19 deaths in the county. Deaths and cases due to COVID-19 are measured using a moving average over the last 7 days. }  \end{tablenotes}
\end{table}


\begin{table}[!hp]
\caption{\bf Determinants of Responsiveness To COVID-19 outbreaks: Alternative Social Capital Measures}
\label{tab:cnty_het_index_soc_capital_robustness}
    \resizebox{0.85\columnwidth}{!}{%}
    \input{Tab/TabA9}
    }
    \begin{tablenotes} {\tiny
        \textit{Notes:}
Standard errors clustered at the state level are in parentheses. Significance levels: * 10\%, ** 5\%, *** 1\%.  Each regression is based on Equation \ref{eq:responsiveness_outbreaks_heterogeneity} and includes county, state $\times$ day and outbreak time fixed effects. Our preferred measure of social capital is developed by the Social Capital Project from the U.S. Joint Economic Committee, and their county index uses a principal component analysis of four categories of variables : (1) family unity (2) community health (3) institutional health (4) collective efficacy. The social capital index 2014 comes from the updated 2014 measure developed by \cite{rupasingha2006production} which uses a principal component analysis to include four social capital factors: (1) The aggregate of various civic, religious, business, labor, political associations in the county divided by population per 1000; (2) Voter turnout in the 2012 election; (3) Census response rate; (4) Number of non-profit organizations excluding those with an international approach. Voter participation is a measure of civic capital as used in \cite{barrios2020civic} and is the average voter participation in counties at presidential elections between 2004 and 2016. The social distancing index measures the average percentage reduction in time outside home and exposure to others at commercial venues compared to January-February 2020. See main text for more details. Unit of observation: county-day. Sample period: January 21, 2020 - January 29, 2021. Outbreak time is measured as the time since the first 3 reported COVID-19 deaths in the county. Deaths and cases due to COVID-19 are measured using a moving average over the last 7 days. }  \end{tablenotes}
\end{table}

\begin{table}[!hp]
\caption{\bf Determinants of State Government Responsiveness To COVID-19}
\label{tab:gov_resp_het}
    \resizebox{0.8\columnwidth}{!}{%}
    \input{Tab/TabA10}
    }
    \begin{tablenotes} {\footnotesize 
        \textit{Notes:}
Standard errors clustered at the county level are in parentheses. Significance levels: * 10\%, ** 5\%, *** 1\%.  Each regression includes state, day and outbreak time fixed effects. Unit of observation: state-day. Outbreak time is measured as the time since the first 3 reported COVID-19 deaths in the county. Deaths and cases due to COVID-19 are measured using a moving average over the last 7 days. Lockdown is a dummy variable indicating that a curfew or lockdown are in place for at least part of the day. See main text for details. } \end{tablenotes}
\end{table}


\begin{table}[!hp]
\caption{\bf Robustness on State Government Responsiveness To COVID-19}
\label{tab:resp_robustness_gov}
    \resizebox{\columnwidth}{!}{%}
    \input{Tab/TabA11}
    }
    \begin{tablenotes} {\footnotesize 
        \textit{Notes:}
Standard errors clustered at the state level are in parentheses. Significance levels: * 10\%, ** 5\%, *** 1\%.  Each regression is based on Equation \ref{eq:gov_responsiveness}, and includes state, day and outbreak time fixed effects. Unit of observation: state-day. Outbreak time is measured as the time since the first 3 reported COVID-19 deaths in the county. Deaths and cases due to COVID-19 are measured using a moving average over the last 14 and 21 days (Panels A-B and C-D respectively). Lockdown is a dummy variable indicating that a curfew or lockdown are in place for at least part of the day. The NPI index measures the intensity of movement restriction policy on a scale of 0 to 6. See main text for details. } \end{tablenotes}
\end{table}


% Either type in your references using
% \begin{thebibliography}{}
% \bibitem{}
% Text
% \end{thebibliography}
%
% or
%
% Compile your BiBTeX database using our plos2015.bst
% style file and paste the contents of your .bbl file
% here. See http://journals.plos.org/plosone/s/latex for 
% step-by-step instructions.
% 

\end{document}
