# Supplementary material for: Pandemic responsiveness: Evidence from social distancing and lockdown policy during COVID-19
Source: PLoS One. 2022 May 19;17(5):e0267611. doi: 10.1371/journal.pone.0267611 (PMC9119550; doi:10.1371/journal.pone.0267611)
Supplement: S9 Data — (ZIP) [file pone.0267611.s010.zip › LaTeX/bibliography.bib]

@article{BesleyBurgess2002,
    author = {Besley, Timothy and Burgess, Robin},
    title = "{The Political Economy of Government Responsiveness: Theory and Evidence from India}",
    journal = {The Quarterly Journal of Economics},
    volume = {117},
    number = {4},
    pages = {1415-1451},
    year = {2002},
    month = {11},
    abstract = "{The determinants of government responsiveness to its citizens are a key issue in political economy. Here, we develop a model based on the solution of political agency problems. Having a more informed and politically active electorate strengthens incentives for governments to be responsive. This suggests that there is a role for both democratic institutions and mass media in ensuring that the preferences of citizens are reflected in policy. The ideas behind the model are tested on panel data from India. We show that state governments are more responsive to falls in food production and crop flood damage via public food distribution and calamity relief expenditure where newspaper circulation is higher and electoral accountability greater.}",
    issn = {0033-5533},
    doi = {10.1162/003355302320935061},
    url = {https://doi.org/10.1162/003355302320935061},
    eprint = {https://academic.oup.com/qje/article-pdf/117/4/1415/5304420/117-4-1415.pdf},
}

@article{benabou2006incentives,
  title={Incentives and prosocial behavior},
  author={B{\'e}nabou, Roland and Tirole, Jean},
  journal={American economic review},
  volume={96},
  number={5},
  pages={1652--1678},
  year={2006}
}

@book{dreze1990hunger,
  title={Hunger and Public Action},
  author={Dreze, Jean and Sen, Amartya},
  year={1990},
  publisher={Clarendon Press}
}

@article{kaplan2020pandemics,
  title={Pandemics according to HANK},
  author={Kaplan, Greg and Moll, Benjamin and Violante, Gianluca},
  journal={Powerpoint presentation, LSE},
  volume={31},
  year={2020}
}

@book{case2020deaths,
  title={Deaths of Despair and the Future of Capitalism},
  author={Case, Anne and Deaton, Angus},
  year={2020},
  publisher={Princeton University Press}
}

@article{surico2020economics,
  title={The Economics of a Pandemic: the case of COVID-19},
  author={Surico, Paolo and Galeotti, Andrea},
  journal={Wheeler Institute for Business and Development, LBS. London: London Business School},
  year={2020}
}

@article{carvalho2020tracking,
  title={Tracking the COVID-19 Crisis with High-Resolution Transaction Data},
  author={Carvalho, Vasco M and others},
  year={2020},
  journal={CEPR Discussion Paper No. DP14642}
}
% author={Carvalho, Vasco M and Hansen, Stephen and Ortiz, {\'A}lvaro and Garcia, Juan Ramon and Rodrigo, Tomasa and Rodriguez Mora, Sevi and Ruiz de Aguirre, Pep},

@article{alvarez2020simple,
  title={A Simple Planning Problem for COVID-19 Lockdown},
  author={Alvarez, Fernando E and Argente, David and Lippi, Francesco},
  year={2020},
  journal={National Bureau of Economic Research}
}
@article{dreze1990famine,
  title={Famine prevention in India},
  author={Dreze, Jean},
  journal={The Political Economy of Hunger},
  volume={2},
  pages={13--122},
  year={1990},
  publisher={J. Dr{\`e}ze, A. Sen, and A. Hussain}
}

@article{besley1995does,
  title={Does Electoral Accountability Affect Economic Policy Choices? Evidence from Gubernatorial Term Limits},
  author={Besley, Timothy and Case, Anne},
  journal={The Quarterly Journal of Economics},
  volume={110},
  number={3},
  pages={769--798},
  year={1995},
  publisher={MIT Press}
}

@article{besley2006handcuffs,
  title={Handcuffs for the Grabbing Hand? Media Capture and Government Accountability},
  author={Besley, Timothy and Prat, Andrea},
  journal={American Economic Review},
  volume={96},
  number={3},
  pages={720--736},
  year={2006}
}


@article{besley2020,
  title={The COVID-19 Pandemic Through the Lens of Political Economy},
  author={Besley, Timothy},
  journal={Working Paper},
  year={2020}
}

@article{COVID19Scenarios,
  title={COVID-19 Scenarios},
author={Neher, Richard A and others},
volume={\url{https://covid19-scenarios.org/} First accessed April 25, 2020},
journal={Neherlab, Biozentrum, University of Basel},
  year={2020}
 }
 %author={Neher, Richard A and Dyrdak, Robert and Druelle, Valentin and Hodcroft, Emma B and Albert, Jan},

@article{LockdownData,
  title={Global Coronavirus Containment Measures},
author={Lejeune, Olivier},
volume={},
journal = {Dataset},
  year={2020}
}
%\url{https://coronavirusmeasures.herokuapp.com/} First accessed April 25, 2020

@article{walkerimperial,
  title={The Global Impact of COVID-19 and Strategies for Mitigation and Suppression},
  author={Walker, PGT and others},
    year={2020},
journal={Imperial College COVID-19 Report 12}
}

@article{ferguson2020report,
  title={Impact of Non-pharmaceutical Interventions (NPIs) to Reduce COVID-19 Mortality and Healthcare Demand},
 author={Ferguson, Neil and others},
  year={2020},
  journal = {Imperial College COVID-19 Report 9}
 }
%  author={Ferguson, Neil and Laydon, Daniel and Nedjati Gilani, Gemma and Imai, Natsuko and Ainslie, Kylie and Baguelin, Marc and Bhatia, Sangeeta and Boonyasiri, Adhiratha and Cucunuba Perez, ZULMA and Cuomo-Dannenburg, Gina and others},  

@book{sen1981poverty,
  title={Poverty and Famines},
  author={Sen, Amartya},
  year={1981},
  publisher={Oxford University Press}
}

@article{acemoglu2020multi,
  title={Optimal Targeted Lockdowns in a Multi-Group SIR Model},
  author={Acemoglu, Daron and Chernozhukov, Victor and Werning, Iv{\'a}n and Whinston, Michael D},
  year={2020},
  journal={National Bureau of Economic Research}
}

@article{BesleyDray2020,
  title={The Political Economy of Lockdown: Does Free Media Make a Difference?},
  author={Besley, Timothy and Dray, Sacha},
  journal={Working Paper},
  year={2020}
}

@article{coibion2020cost,
  title={The Cost of the COVID-19 Crisis: Lockdowns, Macroeconomic Expectations, and Consumer Spending},
  author={Coibion, Olivier and Gorodnichenko, Yuriy and Weber, Michael},
  year={2020},
  journal={National Bureau of Economic Research}
}

@article{Stromberg2015,
author = {Strömberg, David},
title = {Media and Politics},
journal = {Annual Review of Economics},
volume = {7},
number = {1},
pages = {173-205},
year = {2015},
doi = {10.1146/annurev-economics-080213-041101}
}
@article{prat2013political,
  title={The Political Economy of Mass Media},
  author={Prat, Andrea and Str{\"o}mberg, David},
  journal={Advances in Economics and Econometrics},
  volume={2},
  pages={135},
  year={2013},
  publisher={Cambridge University Press, Cambridge}
}
@article{ferraz2011electoral,
  title={Electoral Accountability and Corruption: Evidence from the Audits of Local Governments},
  author={Ferraz, Claudio and Finan, Frederico},
  journal={American Economic Review},
  volume={101},
  number={4},
  pages={1274--1311},
  year={2011}
}

@article{mullainathan2005market,
  title={The Market for News},
  author={Mullainathan, Sendhil and Shleifer, Andrei},
  journal={American Economic Review},
  volume={95},
  number={4},
  pages={1031--1053},
  year={2005}
}
@article{kudamatsu2012has,
  title={Has Democratization Reduced Infant Mortality in Sub-Saharan? Evidence from Micro Data},
  author={Kudamatsu, Masayuki},
  journal={Journal of the European Economic Association},
  volume={10},
  number={6},
  pages={1294--1317},
  year={2012},
  publisher={Oxford University Press}
}
@article{gentzkow2006media,
  title={Media Bias and Reputation},
  author={Gentzkow, Matthew and Shapiro, Jesse M},
  journal={Journal of Political Economy},
  volume={114},
  number={2},
  pages={280--316},
  year={2006},
  publisher={The University of Chicago Press}
}

@article{dellavigna2007fox,
  title={The Fox News effect: Media bias and voting},
  author={DellaVigna, Stefano and Kaplan, Ethan},
  journal={The Quarterly Journal of Economics},
  volume={122},
  number={3},
  pages={1187--1234},
  year={2007},
  publisher={MIT Press}
}

@article{allcott2019trends,
  title={Trends in the Diffusion of Misinformation on Social Media},
  author={Allcott, Hunt and Gentzkow, Matthew and Yu, Chuan},
  journal={Research \& Politics},
  volume={6},
  number={2},
  pages={2053168019848554},
  year={2019},
  publisher={SAGE Publications Sage UK: London, England}
}

@article{enikolopov2011media,
  title={Media and Political Persuasion: Evidence from Russia},
  author={Enikolopov, Ruben and Petrova, Maria and Zhuravskaya, Ekaterina},
  journal={American Economic Review},
  volume={101},
  number={7},
  pages={3253--85},
  year={2011}
}

@article{eisensee2007news,
  title={News Droughts, News Floods, and US Disaster Relief},
  author={Eisensee, Thomas and Str{\"o}mberg, David},
  journal={The Quarterly Journal of Economics},
  volume={122},
  number={2},
  pages={693--728},
  year={2007},
  publisher={MIT Press}
}

@article{besleyghatak2005,
  title={Competition and Incentives with Motivated Agents},
  author={Besley, Timothy and Ghatak, Maitreesh},
  journal={American Economic Review},
  volume={95},
  number={3},
  pages={616--636},
  year={2005}
}

@book{besley2011pillars,
  title={Pillars of Prosperity: The Political Economics of Development Clusters},
  author={Besley, Timothy and Persson, Torsten},
  year={2011},
  publisher={Princeton University Press}
}

@incollection{fortin2011decomposition,
  title={Decomposition Methods in Economics},
  author={Fortin, Nicole and Lemieux, Thomas and Firpo, Sergio},
  booktitle={Handbook of Labor Economics},
  volume={4},
  pages={1--102},
  year={2011},
  publisher={Elsevier}
}

@article{gerardsocialprotection,
  title={Social Protection Response to the COVID-19 Crisis: Options for Developing Countries},
  author={Gerard, Fran{\c{c}}ois and Imbert, Cl{\'e}ment and Orkin, Kate},
  journal={Econfip Policy Brief},
year={2020},  
}

@article{bursztyn2020misinformation,
  title={Misinformation During a Pandemic},
  author={Bursztyn, Leonardo and Rao, Aakaash and Roth, Christopher and Yanagizawa-Drott, David},
  journal={University of Chicago, Becker Friedman Institute for Economics Working Paper},
  year={2020}
}

@book{acemoglurobinson2012nations,
  title={Why Nations Fail},
  author={Acemoglu, Daron and Robinson, James A},
  year={2012},
  publisher={Crown Books}
}
@Article{besleycase1995yardstick,
  author={Besley, Timothy and Case, Anne},
  title={{Incumbent Behavior: Vote-Seeking, Tax-Setting, and Yardstick Competition}},
  journal={American Economic Review},
  year=1995,
  volume={85},
  number={1},
  pages={25-45},
  month={March},
  keywords={},
  doi={},
  abstract={ This paper develops a model of the political economy of tax-setting in a multijurisdictional world where voters' choices and incumbent behavior are determined simultaneously. Voters are assumed to make comparisons between jurisdictions to overcome political agency problems. This forces incumbents into a (yardstick) competition in which they care about what other incumbents are doing. The authors provide a theoretical framework and empirical evidence using U.S. state data from 1960 to 1988. The results are encouraging to the view that vote-seeking and tax-setting are tied together through the nexus of yardstick competition. Copyright 1995 by American Economic Association.},
  url={https://ideas.repec.org/a/aea/aecrev/v85y1995i1p25-45.html}
}

@article{besleykudamatsu2006health,
  title={Health and Democracy},
  author={Besley, Timothy and Kudamatsu, Masayuki},
  journal={American Economic Review},
  volume={96},
  number={2},
  pages={313--318},
  year={2006}
}

@book{casedeaton2020deathsdespair,
  title={Deaths of Despair and the Future of Capitalism},
  author={Case, Anne and Deaton, Angus},
  year={2020},
  publisher={Princeton University Press}
}

@book{deaton2013greatescape,
  title={The Great Escape: Health, Wealth, and the Origins of Inequality},
  author={Deaton, Angus},
  year={2013},
  publisher={Princeton University Press}
}

@book{salmon2019yardstick,
  title={Yardstick Competition among Governments: Accountability and Policymaking when Citizens Look Across Borders},
  author={Salmon, Pierre},
  year={2019},
  publisher={Oxford University Press}
}

@article{snyder2010press,
  title={Press Coverage and Political Accountability},
  author={Snyder Jr, James M and Str{\"o}mberg, David},
  journal={Journal of Political Economy},
  volume={118},
  number={2},
  pages={355--408},
  year={2010},
  publisher={The University of Chicago Press}
}

@book{besley2006principled,
  title={Principled Agents? The Political Economy of Good Government},
  author={Besley, Timothy},
  year={2006},
  publisher={Oxford University Press}
}

@book{coyne2009media,
  title={Media, Development, and Institutional Change},
  author={Coyne, Christopher J and Leeson, Peter T},
  year={2009},
  publisher={Edward Elgar Publishing}
}

@article{djankov2003owns,
  title={Who Owns the Media?},
  author={Djankov, Simeon and McLiesh, Caralee and Nenova, Tatiana and Shleifer, Andrei},
  journal={The Journal of Law and Economics},
  volume={46},
  number={2},
  pages={341--382},
  year={2003},
  publisher={The University of Chicago Press}
}

@article{glaeser2007does,
  title={Why does Democracy need Education?},
  author={Glaeser, Edward L and Ponzetto, Giacomo AM and Shleifer, Andrei},
  journal={Journal of Economic Growth},
  volume={12},
  number={2},
  pages={77--99},
  year={2007},
  publisher={Springer}
}

@article{laporta1999quality,
  title={The Quality of Government},
  author={La Porta, Rafael and Lopez-de-Silanes, Florencio and Shleifer, Andrei and Vishny, Robert},
  journal={The Journal of Law, Economics, and Organization},
  volume={15},
  number={1},
  pages={222--279},
  year={1999},
  publisher={Oxford University Press}
}

@article{maskin2004politician,
  title={The Politician and the Judge: Accountability in Government},
  author={Maskin, Eric and Tirole, Jean},
  journal={American Economic Review},
  volume={94},
  number={4},
  pages={1034--1054},
  year={2004}
}

@book{persson2002political,
  title={Political Economics: Explaining Economic Policy},
  author={Persson, Torsten and Tabellini, Guido Enrico},
  year={2002},
  publisher={MIT press}
}

@article{mian2020covidmisinformation,
  title={Coronavirus: the Spread of Misinformation},
  author={Mian, Areeb and Khan, Shujhat},
  journal={BMC Medicine},
  volume={18},
  number={1},
  pages={1--2},
  year={2020},
  publisher={BioMed Central}
}

@article{brennan2020typesmisinformation,
  title={Types, Sources, and Claims of COVID-19 Misinformation},
  author={Brennan, JSF and Simon, Felix and Howard, Philip N and Nielsen, Rasmus-Klein},
  journal={Reuters Institute},
  year={2020}
}

@article{bosancianu2020c19correlates,
  title={Political and Social Correlates of Covid-19 Mortality},
  author={Bosancianu, Constantin Manuel and others},
  journal={Working Paper},
  year={2020}
}
%Bosancianu, Constantin Manuel and Dionne, Kim Yi and Hilbig, Hanno and Humphreys, Macartan and KC, Sampada and Lieber, Nils
%https://wzb-ipi.github.io/corona/WD_paper.pdf


@techreport{couture2020measuring,
  title={Measuring Movement and Social Contact with Smartphone Data: A Real-Time Applicationto COVID-19},
  author={Couture, Victor and Dingel, Jonathan I and Green, Allison E and Handbury, Jessie and Williams, Kevin R},
  year={2020},
  institution={National Bureau of Economic Research}
}

@article{gupta2020tracking,
  title={Tracking Public and Private Responses to the COVID-19 Epidemic: Evidence from State and Local Government Actions},
  author={Gupta, Sumedha and Nguyen, Thuy D and Rojas, Felipe Lozano and Raman, Shyam and Lee, Byungkyu and Bento, Ana and Simon, Kosali I and Wing, Coady},
  year={2020},
  journal={National Bureau of Economic Research}
}

@article{adolph2020pandemic,
  title={Pandemic Politics: Timing State-Level Social Distancing Responses to COVID-19},
  author={Adolph, Christopher and Amano, Kenya and Bang-Jensen, Bree and Fullman, Nancy and Wilkerson, John},
  journal={medRxiv},
  year={2020},
  publisher={Cold Spring Harbor Laboratory Press}
}

@article{barrios2020risk,
  title={Risk Perception Through the Lens of Politics in the Time of the COVID-19 Pandemic},
  author={Barrios, John M and Hochberg, Yael},
  year={2020},
  journal={National Bureau of Economic Research}
}

@article{allcott2020polarization,
  title={Polarization and Public Health: Partisan Differences in Social Distancing during the Coronavirus Pandemic},
  author={Allcott, Hunt and Boxell, Levi and Conway, Jacob and Gentzkow, Matthew and Thaler, Michael and Yang, David Y},
  journal={NBER Working Paper w26946},
  year={2020}
}

@article{ash2020effect,
  title={The Effect of Fox News on Health Behavior During COVID-19},
  author={Ash, Elliott and Galletta, Sergio and Hangartner, Dominik and Margalit, Yotam and Pinna, Matteo},
  journal={Available at SSRN 3636762},
  year={2020}
}

@techreport{simonov2020persuasive,
  title={The Persuasive Effect of
Fox News: Non-Compliance with Social Distancing During the Covid-19 Pandemic},
  author={Simonov, Andrey and Sacher, Szymon K and Dub{\'e}, Jean-Pierre H and Biswas, Shirsho},
  year={2020},
  institution={National Bureau of Economic Research}
}

@techreport{fan2020heterogeneous,
  title={Heterogeneous Actions, Beliefs, Constraints and Risk Tolerance During the COVID-19 Pandemic},
  author={Fan, Ying and Orhun, A Ye{\c{s}}im and Turjeman, Dana},
  year={2020},
  institution={National Bureau of Economic Research}
}

@article{blendon2008public,
  title={Public response to community mitigation measures for pandemic influenza},
  author={Blendon, Robert J and Koonin, Lisa M and Benson, John M and Cetron, Martin S and Pollard, William E and Mitchell, Elizabeth W and Weldon, Kathleen J and Herrmann, Melissa J},
  journal={Emerging infectious diseases},
  volume={14},
  number={5},
  pages={778},
  year={2008},
  publisher={Centers for Disease Control and Prevention}
}

@article{fineberg2014pandemic,
  title={Pandemic preparedness and response—lessons from the H1N1 influenza of 2009},
  author={Fineberg, Harvey V},
  journal={New England Journal of Medicine},
  volume={370},
  number={14},
  pages={1335--1342},
  year={2014},
  publisher={Mass Medical Soc}
}

@article{vaughan2009effective,
  title={Effective health risk communication about pandemic influenza for vulnerable populations},
  author={Vaughan, Elaine and Tinker, Timothy},
  journal={American journal of public health},
  volume={99},
  number={S2},
  pages={S324--S332},
  year={2009},
  publisher={American Public Health Association}
}   

@article{VanDeWeerd2011monitoring,
  title={Monitoring the level of government trust, risk perception and intention of the general public to adopt protective measures during the influenza A (H1N1) pandemic in the Netherlands},
  author={van der Weerd, Willemien and Timmermans, Dani{\"e}lle RM and Beaujean, Desir{\'e}e JMA and Oudhoff, Jurriaan and van Steenbergen, Jim E},
  journal={BMC public health},
  volume={11},
  number={1},
  pages={575},
  year={2011},
  publisher={Springer}
}

@article{taylor2009public,
  title={Public health measures during an anticipated influenza pandemic: factors influencing willingness to comply},
  author={Taylor, Melanie and Raphael, Beverley and Barr, Margo and Agho, Kingsley and Stevens, Garry and Jorm, Louisa},
  journal={Risk management and healthcare policy},
  volume={2},
  pages={9},
  year={2009},
  publisher={Dove Press}
}

@misc{NYTcovid19,
  title={Coronavirus (Covid-19) Data in the United States},
author={{New York Times}},
volume={\url{https://github.com/nytimes/covid-
19-data.} Accessed June 25, 2020},
journal={},
  year={2020}
 }
 
 @misc{IMF2020covid,
  title={Policy Responses to COVID-19},
author={{IMF}},
volume={\url{https://www.imf.org/en/Topics/imf-and-covid19/Policy-Responses-to-COVID-19
 } Accessed September 25, 2020},
journal={},
  year={2020}
 }
 
 @article{holmes2008communicating,
  title={Communicating about emerging infectious disease: The importance of research},
  author={Holmes, Bev J},
  journal={Health, Risk \& Society},
  volume={10},
  number={4},
  pages={349--360},
  year={2008},
  publisher={Taylor \& Francis}
}

@article{ibuka2010dynamics,
  title={The dynamics of risk perceptions and precautionary behavior in response to 2009 (H1N1) pandemic influenza},
  author={Ibuka, Yoko and Chapman, Gretchen B and Meyers, Lauren A and Li, Meng and Galvani, Alison P},
  journal={BMC infectious diseases},
  volume={10},
  number={1},
  pages={296},
  year={2010},
  publisher={Springer}
}

@article{bults2011perceived,
  title={Perceived risk, anxiety, and behavioural responses of the general public during the early phase of the Influenza A (H1N1) pandemic in the Netherlands: results of three consecutive online surveys},
  author={Bults, Marloes and Beaujean, Desir{\'e}e JMA and de Zwart, Onno and Kok, Gerjo and van Empelen, Pepijn and van Steenbergen, Jim E and Richardus, Jan Hendrik and Voeten, H{\'e}l{\`e}ne ACM},
  journal={BMC public health},
  volume={11},
  number={1},
  pages={2},
  year={2011},
  publisher={Springer}
}

@article{chuang2015social,
  title={Social capital and health-protective behavior intentions in an influenza pandemic},
  author={Chuang, Ying-Chih and Huang, Ya-Li and Tseng, Kuo-Chien and Yen, Chia-Hsin and Yang, Lin-hui},
  journal={PloS one},
  volume={10},
  number={4},
  pages={e0122970},
  year={2015},
  publisher={Public Library of Science}
}

@article{gamma2017contextual,
  title={Contextual and psychosocial factors predicting Ebola prevention behaviours using the RANAS approach to behaviour change in Guinea-Bissau},
  author={Gamma, Anna E and Slekiene, Jurgita and von Medeazza, Gregor and Asplund, Fredrik and Cardoso, Placido and Mosler, Hans-Joachim},
  journal={BMC public health},
  volume={17},
  number={1},
  pages={446},
  year={2017},
  publisher={Springer}
}

@article{shultz2016role,
  title={The role of fear-related behaviors in the 2013--2016 West Africa Ebola virus disease outbreak},
  author={Shultz, James M and Cooper, Janice L and Baingana, Florence and Oquendo, Maria A and Espinel, Zelde and Althouse, Benjamin M and Marcelin, Louis Herns and Towers, Sherry and Espinola, Maria and McCoy, Clyde B and others},
  journal={Current psychiatry reports},
  volume={18},
  number={11},
  pages={104},
  year={2016},
  publisher={Springer}
}

@article{bish2010demographic,
  title={Demographic and attitudinal determinants of protective behaviours during a pandemic: A review},
  author={Bish, Alison and Michie, Susan},
  journal={British journal of health psychology},
  volume={15},
  number={4},
  pages={797--824},
  year={2010},
  publisher={Wiley Online Library}
}

@article{brzezinski2020belief,
  title={Belief in science influences physical distancing in response to covid-19 lockdown policies},
  author={Brzezinski, Adam and Kecht, Valentin and Van Dijcke, David and Wright, Austin L},
  journal={University of Chicago, Becker Friedman Institute for Economics Working Paper},
  number={2020-56},
  year={2020}
}


@article{bargain2020trust,
  title={Trust and Compliance to Public Health Policies in Times of COVID-19},
  author={Bargain, Olivier and Aminjonov, Ulugbek},
  year={2020},
  journal={IZA Discussion Paper}
}

@misc{USDA_ERS,
  author = {USDA},
  title = {Economic Research Service},
  year = {2019},
  note = {County-level datasets. Data retrieved on July 22, 2020 from 
          \url{https://www.ers.usda.gov/data-products/county-level-data-sets/}},
}

@misc{USDA_rural,
  author = {USDA},
  title = {Economic Research Service},
  year = {2020},
  note = {Atlas of Rural and Small Town America. Data retrieved on July 22, 2020 from 
          \url{https://www.ers.usda.gov/data-products/atlas-of-rural-and-small-town-america/}},
}

@misc{sahie,
  author = {U.S. Census},
  title = {Small Area Health Insurance Estimates (SAHIE) Program},
  year = {2018},
  note = {Data retrieved on July 22, 2020 from 
          \url{https://www.census.gov/programs-surveys/sahie.html}},
}


@book{braithwaite1998trust,
  title={Trust and governance},
  author={Braithwaite, Valerie and Levi, Margaret},
  year={1998},
  publisher={Russell Sage Foundation}
}

@article{levi2000political,
  title={Political trust and trustworthiness},
  author={Levi, Margaret and Stoker, Laura},
  journal={Annual review of political science},
  volume={3},
  number={1},
  pages={475--507},
  year={2000},
  publisher={Annual Reviews 4139 El Camino Way, PO Box 10139, Palo Alto, CA 94303-0139, USA}
}

@article{levi2020,
  title={Trustworthy Government and Legitimating Beliefs},
  author={Levi, Margaret},
  journal={Political Legitimacy NOMOS LXI},
  year={2019},
  publisher={NYU Press Scholarship Online}
}

@article{bennett2015learning,
  title={Learning during a crisis: The SARS epidemic in Taiwan},
  author={Bennett, Daniel and Chiang, Chun-Fang and Malani, Anup},
  journal={Journal of Development Economics},
  volume={112},
  pages={1--18},
  year={2015},
  publisher={Elsevier}
}

@article{rasul2020virus,
  title={The economics of viral outbreaks},
  author={Rasul, Imran},
  journal={AEA Papers and Proceedings},
  volume={110},
  pages={265--68},
  year={2020}
}

@article{lowes2018legacy,
  title={The legacy of colonial medicine in central africa},
  author={Lowes, Sara Rachel and Montero, Eduardo},
  year={2020},
  journal={American Economic Review}
}

@article{finkelstein2012oregon,
  title={The Oregon health insurance experiment: evidence from the first year},
  author={Finkelstein, Amy and Taubman, Sarah and Wright, Bill and Bernstein, Mira and Gruber, Jonathan and Newhouse, Joseph P and Allen, Heidi and Baicker, Katherine and Oregon Health Study Group},
  journal={The Quarterly journal of economics},
  volume={127},
  number={3},
  pages={1057--1106},
  year={2012},
  publisher={MIT Press}
}

@article{aghion2011civil,
  title={Civil society and the state: The interplay between cooperation and minimum wage regulation},
  author={Aghion, Philippe and Algan, Yann and Cahuc, Pierre},
  journal={Journal of the European Economic Association},
  volume={9},
  number={1},
  pages={3--42},
  year={2011},
  publisher={Oxford University Press}
}

@article{algan2016trust,
  title={Trust and the welfare state: The twin peaks curve},
  author={Algan, Yann and Cahuc, Pierre and Sangnier, Marc},
  journal={The Economic Journal},
  volume={126},
  number={593},
  pages={861--883},
  year={2016},
  publisher={Wiley Online Library}
}

@article{besley2020state,
  title={State Capacity, Reciprocity, and the Social Contract},
  author={Besley, Timothy},
  journal={Econometrica},
  volume={88},
  number={4},
  pages={1307--1335},
  year={2020},
  publisher={Wiley Online Library}
}

@article{alsan2020disparities,
  title={Disparities in Coronavirus 2019 reported incidence, knowledge, and behavior among US adults},
  author={Alsan, Marcella and Stantcheva, Stefanie and Yang, David and Cutler, David},
  journal={JAMA network open},
  volume={3},
  number={6},
  pages={e2012403--e2012403},
  year={2020},
  publisher={American Medical Association}
}

@article{stantcheva2020liberties,
  title={Civil Liberties in the Time of Health and Economic Crises},
  author={
  Alsan, Marcella and Braghieri, Luca and Eichmeyer, Sarah  and Kim, Joyce  and Stantcheva, Stefanie  and Yang, David},
  year={2020},
  publisher={Harvard University Working Paper}
}

@article{weill2020social,
  title={Social distancing responses to COVID-19 emergency declarations strongly differentiated by income},
  author={Weill, Joakim A and Stigler, Matthieu and Deschenes, Olivier and Springborn, Michael R},
  journal={Proceedings of the National Academy of Sciences},
  volume={117},
  number={33},
  pages={19658--19660},
  year={2020},
  publisher={National Acad Sciences}
}

@article{anderberg2011anatomy,
  title={Anatomy of a health scare: education, income and the MMR controversy in the UK},
  author={Anderberg, Dan and Chevalier, Arnaud and Wadsworth, Jonathan},
  journal={Journal of Health Economics},
  volume={30},
  number={3},
  pages={515--530},
  year={2011},
  publisher={Elsevier}
}

@article{smith2020factors,
  title={Factors associated with adherence to self-isolation and lockdown measures in the UK; a cross-sectional survey},
  author={Smith, Louise E and Aml{\^o}t, Richard and Lambert, Helen and Oliver, Isabel and Robin, Charlotte and Yardley, Lucy and Rubin, G James},
  journal={medRxiv},
  year={2020},
  publisher={Cold Spring Harbor Laboratory Press}
}

@book{levi1997consent,
  title={Consent, dissent, and patriotism},
  author={Levi, Margaret},
  year={1997},
  publisher={Cambridge University Press}
}


@article{kffc19uninsured_trends,
  title={What We Do and Don’t Know About Recent Trends in Health Insurance Coverage in the US},
  author={{Kaiser Family Foundation}},
  year={2020},
  volume={\url{ https://www.kff.org/?p=484195 }. Accessed October 08, 2020.}
}

@article{kffc19uninsured,
  title={What Issues Will Uninsured People Face with Testing and Treatment for COVID-19?},
  author={{Kaiser Family Foundation}},
  year={2020},
  volume={\url{https://www.kff.org/9685975/ }. Accessed October 08, 2020.}
}
@article{kffc19uninsured_caresact,
  title={Limitations of the Program for Uninsured COVID-19 Patients Raise Concerns},
  author={{Kaiser Family Foundation}},
  year={2020},
  volume={\url{https://www.kff.org/?p=469904}. Accessed October 08, 2020.}
}

@article{nytc19fatigue,
  title={As the Coronavirus Surges, a New Culprit Emerges: Pandemic Fatigue},
  author={{New York Times}},
  year={2020},
  volume={\url{https://nyti.ms/3o0knx8}. Accessed October 18, 2020.}
}

@book{atkinson2020mei,
  title={Mobility and Engagement Following the SARS-Cov-2 Outbreak},
  author={Atkinson, Tyler and Dolmas, Jim and Koch, Christoffer and Koenig, Evan F and Mertens, Karel and Murphy, Anthony and Yi, Kei-Mu},
  year={2020},
  publisher={Federal Reserve Bank of Dallas, Research Department}
}

@article{barrios2020civic,
  title={Civic capital and social distancing during the Covid-19 pandemic},
  author={Barrios, John M and Benmelech, Efraim and Hochberg, Yael V and Sapienza, Paola and Zingales, Luigi},
  journal={Journal of Public Economics},
  volume={193},
  pages={104310},
  year={2020},
  publisher={Elsevier}
}

@book{putnam1992making,
  title={Making democracy work: Civic traditions in modern Italy},
  author={Putnam, Robert D},
  year={1992},
  publisher={Princeton university press}
}

@article{guiso2011civic,
  title={Civic capital as the missing link},
  author={Guiso, Luigi and Sapienza, Paola and Zingales, Luigi},
  journal={Handbook of social economics},
  volume={1},
  pages={417--480},
  year={2011},
  publisher={Elsevier}
}
@article{guiso2004organ,
  title={The role of social capital in financial development},
  author={Guiso, Luigi and Sapienza, Paola and Zingales, Luigi},
  journal={American economic review},
  volume={94},
  number={3},
  pages={526--556},
  year={2004}
}

@article{slemrod1998voluntary,
  title={On voluntary compliance, voluntary taxes, and social capital},
  author={Slemrod, Joel},
  journal={National Tax Journal},
  volume={51},
  number={3},
  pages={485--491},
  year={1998},
  publisher={JSTOR}
}
@article{luttmer2014tax,
  title={Tax morale},
  author={Luttmer, Erzo FP and Singhal, Monica},
  journal={Journal of economic perspectives},
  volume={28},
  number={4},
  pages={149--68},
  year={2014}
}

@book{levi1988rule,
  title={Of rule and Revenue},
  author={Levi, Margaret},
  year={1988},
  publisher={University of California Press}
}

@article{wright2020poverty,
  title={Poverty and economic dislocation reduce compliance with covid-19 shelter-in-place protocols},
  author={Wright, Austin L and Sonin, Konstantin and Driscoll, Jesse and Wilson, Jarnickae},
  journal={Journal of Economic Behavior \& Organization},
  volume={180},
  pages={544--554},
  year={2020},
  publisher={Elsevier}
}

@article{dasgupta2020quantifying,
  title={Quantifying the social distancing privilege gap: a longitudinal study of smartphone movement},
  author={Dasgupta, Nabarun and Jonsson Funk, Michele and Lazard, Allison and White, Benjamin Eugene and Marshall, Stephen W},
  journal={Available at SSRN 3588585},
  year={2020}
}

@article{durante2020asocial,
  title={Asocial capital: Civic culture and social distancing during COVID-19},
  author={Durante, Ruben and Guiso, Luigi and Gulino, Giorgio},
  journal={Journal of Public Economics},
  volume={194},
  pages={104342},
  year={2020},
  publisher={Elsevier}
}

@article{rupasingha2006production,
  title={The production of social capital in US counties},
  author={Rupasingha, Anil and Goetz, Stephan J and Freshwater, David},
  journal={The Journal of Socio-Economics},
  volume={35},
  number={1},
  pages={83--101},
  year={2006},
  publisher={Elsevier}
}

@techreport{ding2020social,
  title={Social distancing and social capital: why US counties respond differently to COVID-19},
  author={Ding, Wenzhi and Levine, Ross and Lin, Chen and Xie, Wensi},
  year={2020},
  institution={National Bureau of Economic Research}
}

@article{gutierrez2020information,
  title={Information and Behavioral Responses during a Pandemic: Evidence from Delays in COVID-19 Death Reports},
  author={Gutierrez, Emilio and Rubli, Adrian and Tavares, Tiago},
  journal={Available at SSRN 3645317},
  year={2020}
}

@article{brodeur2020stay,
  title={Stay-at-home orders, social distancing and trust},
  author={Brodeur, Abel and Grigoryeva, Idaliya and Kattan, Lamis},
  year={2020},
  journal={IZA Discussion Paper}
}

@article{borgonovi2020bowling,
  title={Bowling together by bowling alone: Social capital and Covid-19},
  author={Borgonovi, Francesca and Andrieu, Elodie},
  journal={Social Science \& Medicine},
  volume={265},
  pages={113501},
  year={2020},
  publisher={Elsevier}
}

@article{junior2019anatomy,
  title={The Anatomy of a Public Health Crisis: Household and Health Sector Responses to the Zika Epidemic in Brazil},
  author={Junior, Ildo Lautharte and Rasul, Imran},
  journal={Working Paper},
  year={2019},
  publisher={Mimeo}
}

@article{goolsbee2021fear,
  title={Fear, lockdown, and diversion: Comparing drivers of pandemic economic decline 2020},
  author={Goolsbee, Austan and Syverson, Chad},
  journal={Journal of Public Economics},
  volume={193},
  pages={104311},
  year={2021},
  publisher={Elsevier}
}

@article{bailey2020social,
  title={Social distancing during a pandemic: The role of friends},
  author={Bailey, Michael and Johnston, Drew and Koenen, Martin and Kuchler, Theresa and Russel, Dominic and Stroebel, Johannes},
  journal={NBER Working Paper w28234},
  year={2020}
}

@article{thakur2021waves,
  title={Waves and variants of SARS-CoV-2: understanding the causes and effect of the COVID-19 catastrophe},
  author={Thakur, Vikram and Bhola, Shivam and Thakur, Pryanka and Patel, Sanjay Kumar Singh and Kulshrestha, Saurabh and Ratho, Radha Kanta and Kumar, Pradeep},
  journal={Infection},
  pages={1--16},
  year={2021},
  publisher={Springer}
}

@article{patel2020deploying,
  title={Deploying biomolecules as anti-COVID-19 agents},
  author={Patel, Sanjay KS and Lee, Jung-Kul and Kalia, Vipin C},
  journal={Indian Journal of Microbiology},
  volume={60},
  pages={263--268},
  year={2020},
  publisher={Springer}
}

@article{rishi2020diet,
  title={Diet, gut microbiota and COVID-19},
  author={Rishi, Praveen and Thakur, Khemraj and Vij, Shania and Rishi, Lavanya and Singh, Aagamjit and Kaur, Indu Pal and Patel, Sanjay KS and Lee, Jung-Kul and Kalia, Vipin C},
  journal={Indian Journal of Microbiology},
  pages={1--10},
  year={2020},
  publisher={Springer}
}

@article{ettaboina2021mini,
  title={A Mini Review on SARS-COVID-19-2 Omicron Variant (B. 1.1. 529)},
  author={Ettaboina, Santhosh Kumar and Nakkala, Komalatha and Laddha, KS},
  journal={SciMedicine Journal},
  volume={3},
  number={4},
  pages={399--406},
  year={2021}
}

@article{perra2021non,
  title={Non-pharmaceutical interventions during the COVID-19 pandemic: A review},
  author={Perra, Nicola},
  journal={Physics Reports},
  year={2021},
  publisher={Elsevier}
}

@article{harvey2021sars,
  title={SARS-CoV-2 variants, spike mutations and immune escape},
  author={Harvey, William T and Carabelli, Alessandro M and Jackson, Ben and Gupta, Ravindra K and Thomson, Emma C and Harrison, Ewan M and Ludden, Catherine and Reeve, Richard and Rambaut, Andrew and Peacock, Sharon J and others},
  journal={Nature Reviews Microbiology},
  volume={19},
  number={7},
  pages={409--424},
  year={2021},
  publisher={Nature Publishing Group}
}
