# Supplementary material for: Pandemic responsiveness: Evidence from social distancing and lockdown policy during COVID-19
Source: PLoS One. 2022 May 19;17(5):e0267611. doi: 10.1371/journal.pone.0267611 (PMC9119550; doi:10.1371/journal.pone.0267611)
Supplement: S9 Data — (ZIP) [file pone.0267611.s010.zip › LaTeX/Tab/Tab4.tex]

\def\sym#1{\ifmmode^{#1}\else\(^{#1}\)\fi} \begin{tabular}{@{\extracolsep{2.5pt}}{l}*{4}{>{\centering\arraybackslash}m{3cm}}@{}} \hline\hline \addlinespace[1mm]
& (1) & (2) & (3) & (4)  \\ \addlinespace[1pt] \hline \addlinespace[6pt]
& Lockdown & Non-Essential Shops Closed & Limit Gathering in Public Space & NPI Index \\ \addlinespace[1pt] \hline \addlinespace[6pt]
\addlinespace[2pt] \multicolumn{2}{l}{\underline{\textbf{A: Responsiveness to New Deaths}}} \\ \addlinespace[2pt]
\addlinespace
Log Deaths Last 7 Days                  &      0.0521\sym{***}&      0.0332         &      0.0679\sym{*}  &       0.141\sym{***}\\
                                        &    (0.0104)         &    (0.0215)         &    (0.0350)         &    (0.0401)         \\
\addlinespace
\addlinespace[1pt] Observations         &      19,615         &      15,250         &      19,341         &      15,250         \\
\addlinespace[1pt] Adjusted $ R^2 $     &        0.71         &        0.73         &        0.53         &        0.87         \\
\addlinespace[1pt] Mean Dependent Variable&        0.11         &        0.21         &        0.53         &        1.91         \\
\addlinespace[6pt] \hline
\addlinespace[6pt]
\addlinespace[2pt] \multicolumn{2}{l}{\underline{\textbf{B: Responsiveness to New Cases}}} \\ \addlinespace[2pt]
\addlinespace
Log Cases Last 7 Days                   &      0.0282\sym{**} &     0.00824         &      0.0459         &      0.0688\sym{*}  \\
                                        &    (0.0111)         &    (0.0186)         &    (0.0323)         &    (0.0368)         \\
\addlinespace
\addlinespace[1pt] Observations         &      19,623         &      15,255         &      19,347         &      15,255         \\
\addlinespace[1pt] Adjusted $ R^2 $     &        0.71         &        0.73         &        0.52         &        0.87         \\
\addlinespace[6pt] \hline
\addlinespace[6pt]
\addlinespace[2pt] \multicolumn{2}{l}{\underline{\textbf{C: Responsiveness to Cumulative Deaths}}} \\ \addlinespace[2pt]
\addlinespace
Log Cumulative Deaths                   &      0.0511\sym{***}&      0.0504\sym{***}&      0.0173         &       0.154\sym{***}\\
                                        &    (0.0122)         &    (0.0167)         &    (0.0342)         &    (0.0412)         \\
\addlinespace
\addlinespace[1pt] Observations         &      19,630         &      15,262         &      19,356         &      15,262         \\
\addlinespace[1pt] Adjusted $ R^2 $     &        0.71         &        0.73         &        0.52         &        0.87         \\
\addlinespace[6pt] \hline
\addlinespace[6pt]
\addlinespace[2pt] \multicolumn{2}{l}{\underline{\textbf{D: Responsiveness to Cumulative Cases}}} \\ \addlinespace[2pt]
\addlinespace
Log Cumulative Cases                    &      0.0526\sym{***}&      0.0307\sym{***}&      0.0764\sym{*}  &       0.139\sym{***}\\
                                        &    (0.0133)         &    (0.0109)         &    (0.0424)         &    (0.0413)         \\
\addlinespace
\addlinespace[2mm] Observations         &      19,630         &      15,262         &      19,356         &      15,262         \\
\addlinespace[1pt] Adjusted $ R^2 $     &        0.71         &        0.73         &        0.53         &        0.87         \\
\addlinespace[1pt] \hline \addlinespace[1pt] State fixed effect&           X         &           X         &           X         &           X         \\
\addlinespace[1pt] Day fixed effect     &           X         &           X         &           X         &           X         \\
\addlinespace[2pt] Outbreak time fixed effect&           X         &           X         &           X         &           X         \\
\noalign{\vspace{1pt}} \hline\hline \addlinespace[6pt]
\end{tabular}
