# Supplementary material for: Pandemic responsiveness: Evidence from social distancing and lockdown policy during COVID-19
Source: PLoS One. 2022 May 19;17(5):e0267611. doi: 10.1371/journal.pone.0267611 (PMC9119550; doi:10.1371/journal.pone.0267611)
Supplement: S9 Data — (ZIP) [file pone.0267611.s010.zip › LaTeX/Tab/Tab3.tex]

\def\sym#1{\ifmmode^{#1}\else\(^{#1}\)\fi} \begin{tabular}{@{\extracolsep{2.5pt}}{l}*{8}{>{\centering\arraybackslash}m{2cm}}@{}} \hline\hline \addlinespace[1mm]
& (1) & (2) & (3) & (4) & (5) & (6) & (7) & (8) \\ \addlinespace[1pt] \hline \addlinespace[6pt]
& \multicolumn{8}{c}{\textit{Dependent variable: Social Distancing Index}} \\ \addlinespace[6pt]
\addlinespace[2pt] \multicolumn{2}{l}{\underline{\textbf{A: Responsiveness to New Deaths}}} \\ \addlinespace[2pt]
\addlinespace
Log Deaths Last 7 days                  &       2.269\sym{***}&       2.433\sym{***}&       2.590\sym{***}&       1.760\sym{***}&       1.309\sym{***}&       1.874\sym{***}&       2.909\sym{***}&       0.742\sym{***}\\
                                        &     (0.250)         &     (0.250)         &     (0.272)         &     (0.230)         &     (0.244)         &     (0.270)         &     (0.259)         &     (0.278)         \\
\addlinespace
Log Deaths Last 7 days $\times$ \% Aged 65 Years and Older&      -0.810\sym{***}&                     &                     &                     &                     &                     &                     &      -0.470         \\
                                        &     (0.268)         &                     &                     &                     &                     &                     &                     &     (0.362)         \\
\addlinespace
Log Deaths Last 7 days $\times$ \% with 3+ Risk Factors for COVID-19&                     &      -0.951\sym{***}&                     &                     &                     &                     &                     &       0.243         \\
                                        &                     &     (0.365)         &                     &                     &                     &                     &                     &     (0.539)         \\
\addlinespace
Log Deaths Last 7 days $\times$ \% without Health Insurance&                     &                     &       0.185         &                     &                     &                     &                     &       1.480\sym{***}\\
                                        &                     &                     &     (0.403)         &                     &                     &                     &                     &     (0.437)         \\
\addlinespace
Log Deaths Last 7 days $\times$ Median Household Income&                     &                     &                     &       1.803\sym{***}&                     &                     &                     &       1.503\sym{***}\\
                                        &                     &                     &                     &     (0.212)         &                     &                     &                     &     (0.393)         \\
\addlinespace
Log Deaths Last 7 days $\times$ \% with Bachelor's Degree&                     &                     &                     &                     &       2.221\sym{***}&                     &                     &       1.322\sym{***}\\
                                        &                     &                     &                     &                     &     (0.250)         &                     &                     &     (0.377)         \\
\addlinespace
Log Deaths Last 7 days $\times$ \% Vote Democrat 2016&                     &                     &                     &                     &                     &       1.712\sym{***}&                     &       1.048\sym{**} \\
                                        &                     &                     &                     &                     &                     &     (0.313)         &                     &     (0.427)         \\
\addlinespace
Log Deaths Last 7 days $\times$ Social Capital Index&                     &                     &                     &                     &                     &                     &       1.364\sym{**} &      -0.924         \\
                                        &                     &                     &                     &                     &                     &                     &     (0.551)         &     (0.609)         \\
\addlinespace
\addlinespace[1pt] Observations         &     750,340         &     750,340         &     750,340         &     750,340         &     750,340         &     748,475         &     746,610         &     744,745         \\
\addlinespace[1pt] Adjusted $ R^2 $     &        0.88         &        0.88         &        0.88         &        0.88         &        0.88         &        0.88         &        0.88         &        0.88         \\
\addlinespace[1pt] Mean Dependent Variable&        37.6         &        37.6         &        37.6         &        37.6         &        37.6         &        37.6         &        37.6         &        37.5         \\
\addlinespace[6pt] \hline
\addlinespace[6pt]
\addlinespace[2pt] \multicolumn{2}{l}{\underline{\textbf{B: Responsiveness to New Cases}}} \\ \addlinespace[2pt]
\addlinespace
Log Cases Last 7 days                   &       2.026\sym{***}&       2.053\sym{***}&       2.087\sym{***}&       1.929\sym{***}&       1.731\sym{***}&       1.909\sym{***}&       2.248\sym{***}&       1.621\sym{***}\\
                                        &     (0.140)         &     (0.146)         &     (0.145)         &     (0.132)         &     (0.131)         &     (0.137)         &     (0.139)         &     (0.122)         \\
\addlinespace
Log Cases Last 7 days $\times$ \% Aged 65 Years and Older&      -0.169\sym{**} &                     &                     &                     &                     &                     &                     &     -0.0948         \\
                                        &    (0.0709)         &                     &                     &                     &                     &                     &                     &     (0.106)         \\
\addlinespace
Log Cases Last 7 days $\times$ \% with 3+ Risk Factors for COVID-19&                     &      -0.241\sym{***}&                     &                     &                     &                     &                     &       0.168         \\
                                        &                     &    (0.0842)         &                     &                     &                     &                     &                     &     (0.174)         \\
\addlinespace
Log Cases Last 7 days $\times$ \% without Health Insurance&                     &                     &      -0.250         &                     &                     &                     &                     &       0.245         \\
                                        &                     &                     &     (0.153)         &                     &                     &                     &                     &     (0.174)         \\
\addlinespace
Log Cases Last 7 days $\times$ Median Household Income&                     &                     &                     &       0.540\sym{***}&                     &                     &                     &       0.407\sym{***}\\
                                        &                     &                     &                     &    (0.0764)         &                     &                     &                     &     (0.142)         \\
\addlinespace
Log Cases Last 7 days $\times$ \% with Bachelor's Degree&                     &                     &                     &                     &       0.731\sym{***}&                     &                     &       0.404\sym{***}\\
                                        &                     &                     &                     &                     &    (0.0749)         &                     &                     &     (0.117)         \\
\addlinespace
Log Cases Last 7 days $\times$ \% Vote Democrat 2016&                     &                     &                     &                     &                     &       0.919\sym{***}&                     &       0.591\sym{***}\\
                                        &                     &                     &                     &                     &                     &    (0.0986)         &                     &     (0.131)         \\
\addlinespace
Log Cases Last 7 days $\times$ Social Capital Index&                     &                     &                     &                     &                     &                     &       0.458\sym{***}&      -0.130         \\
                                        &                     &                     &                     &                     &                     &                     &     (0.134)         &     (0.153)         \\
\addlinespace
\addlinespace[2mm]  Observations        &     749,957         &     749,957         &     749,957         &     749,957         &     749,957         &     748,092         &     746,228         &     744,363         \\
\addlinespace[1pt] Adjusted $ R^2 $     &        0.88         &        0.88         &        0.88         &        0.88         &        0.88         &        0.88         &        0.88         &        0.88         \\
\addlinespace[1pt] Mean Dependent Variable&        37.6         &        37.6         &        37.6         &        37.6         &        37.6         &        37.6         &        37.6         &        37.5         \\
\addlinespace[1pt] \hline \addlinespace[1pt] County fixed effect&           X         &           X         &           X         &           X         &           X         &           X         &           X         &           X         \\
\addlinespace[1pt] State $\times$ Day fixed effect&           X         &           X         &           X         &           X         &           X         &           X         &           X         &           X         \\
\addlinespace[1pt] Outbreak time fixed effect&           X         &           X         &           X         &           X         &           X         &           X         &           X         &           X         \\
\addlinespace[2pt] Interaction with Demographic Characteristics&           X         &           X         &           X         &           X         &           X         &           X         &           X         &           X         \\
\noalign{\vspace{1pt}} \hline\hline \addlinespace[6pt]
\end{tabular}
