# Supplementary material for: Pandemic responsiveness: Evidence from social distancing and lockdown policy during COVID-19
Source: PLoS One. 2022 May 19;17(5):e0267611. doi: 10.1371/journal.pone.0267611 (PMC9119550; doi:10.1371/journal.pone.0267611)
Supplement: S9 Data — (ZIP) [file pone.0267611.s010.zip › LaTeX/Tab/Tab2.tex]

\def\sym#1{\ifmmode^{#1}\else\(^{#1}\)\fi} \begin{tabular}{@{\extracolsep{2.5pt}}{l}*{3}{>{\centering\arraybackslash}m{3cm}}@{}} \hline\hline \addlinespace[1mm]
& (1) & (2) & (3) \\ \addlinespace[4pt] \hline \addlinespace[6pt]
& \multicolumn{3}{c}{\textit{Dependent variable: Social Distancing Index}} \\ \addlinespace[6pt]
\addlinespace[2pt] \multicolumn{2}{l}{\underline{\textbf{A: Responsiveness to New Deaths}}} \\ \addlinespace[2pt]
\addlinespace
Log Deaths Last 7 days                  &       10.64\sym{***}&       3.533\sym{***}&       4.633\sym{***}\\
                                        &     (0.397)         &     (0.309)         &     (0.466)         \\
\addlinespace
Log Deaths Last 7 days \ $ \times$ Lockdown&                     &       4.903\sym{***}&                     \\
                                        &                     &     (0.520)         &                     \\
\addlinespace
Log Deaths Last 7 days  $ \times$ Non-essential shops closed&                     &                     &       3.878\sym{***}\\
                                        &                     &                     &     (0.539)         \\
\addlinespace
\addlinespace[1pt] Observations         &     750,713         &     750,340         &     601,487         \\
\addlinespace[1pt] Adjusted $ R^2 $     &        0.36         &        0.88         &        0.87         \\
\addlinespace[1pt] Mean Dependent Variable&        37.6         &        37.6         &        37.4         \\
\hline \addlinespace[6pt]
\addlinespace[2pt] \multicolumn{2}{l}{\underline{\textbf{B: Responsiveness to New Cases}}} \\ \addlinespace[2pt]
\addlinespace
Log Cases Last 7 days                   &       2.936\sym{***}&       2.452\sym{***}&       2.320\sym{***}\\
                                        &     (0.182)         &     (0.169)         &     (0.192)         \\
\addlinespace
Log Cases Last 7 days \ $ \times$ Lockdown&                     &       2.747\sym{***}&                     \\
                                        &                     &     (0.183)         &                     \\
\addlinespace
Log Cases Last 7 days \ $ \times$ Non-essential shops closed&                     &                     &       2.911\sym{***}\\
                                        &                     &                     &     (0.212)         \\
\addlinespace
\addlinespace[1pt] Observations         &     749,957         &     749,957         &     601,143         \\
\addlinespace[1pt] Adjusted $ R^2 $     &        0.88         &        0.88         &        0.88         \\
\addlinespace[1pt] Mean Dependent Variable&        37.6         &        37.6         &        37.4         \\
\hline \addlinespace[6pt]
\addlinespace[2pt] \multicolumn{2}{l}{\underline{\textbf{C: Responsiveness to Cumulative Deaths}}} \\ \addlinespace[2pt]
\addlinespace
Log Cumulative Deaths                   &       2.602\sym{***}&       2.232\sym{***}&       2.344\sym{***}\\
                                        &     (0.215)         &     (0.201)         &     (0.236)         \\
\addlinespace
Log Cumulative Deaths \ $ \times$ Lockdown&                     &       2.679\sym{***}&                     \\
                                        &                     &     (0.166)         &                     \\
\addlinespace
Log Cumulative Deaths \ $ \times$ Non-essential shops closed&                     &                     &       2.435\sym{***}\\
                                        &                     &                     &     (0.178)         \\
\addlinespace
\addlinespace[1pt] Observations         &     750,465         &     750,465         &     601,577         \\
\addlinespace[1pt] Adjusted $ R^2 $     &        0.88         &        0.88         &        0.88         \\
\addlinespace[1pt] Mean Dependent Variable&        37.6         &        37.6         &        37.4         \\
\hline \addlinespace[6pt]
\addlinespace[2pt] \multicolumn{2}{l}{\underline{\textbf{D: Responsiveness to Cumulative Cases}}} \\ \addlinespace[2pt]
\addlinespace
Log Cumulative Cases                    &       3.894\sym{***}&       3.358\sym{***}&       3.308\sym{***}\\
                                        &     (0.219)         &     (0.212)         &     (0.232)         \\
\addlinespace
Log Cumulative Cases \ $ \times$ Lockdown&                     &       1.732\sym{***}&                     \\
                                        &                     &     (0.113)         &                     \\
\addlinespace
Log Cumulative Cases \ $ \times$ Non-essential shops closed&                     &                     &       1.907\sym{***}\\
                                        &                     &                     &     (0.134)         \\
\addlinespace
\addlinespace[2mm] Observations         &     750,465         &     750,465         &     601,577         \\
\addlinespace[1pt] Adjusted $ R^2 $     &        0.88         &        0.88         &        0.88         \\
\addlinespace[1pt] Mean Dependent Variable&        37.6         &        37.6         &        37.4         \\
\addlinespace[1pt] \hline  \addlinespace[1pt] County fixed effect&           X         &           X         &           X         \\
\addlinespace[1pt] State $\times$ Day fixed effect&           X         &           X         &           X         \\
\addlinespace[2pt] Outbreak time fixed effect&           X         &           X         &           X         \\
\noalign{\vspace{1pt}} \hline\hline \addlinespace[6pt]
\end{tabular}
