# Supplementary material for: Pandemic responsiveness: Evidence from social distancing and lockdown policy during COVID-19
Source: PLoS One. 2022 May 19;17(5):e0267611. doi: 10.1371/journal.pone.0267611 (PMC9119550; doi:10.1371/journal.pone.0267611)
Supplement: S9 Data — (ZIP) [file pone.0267611.s010.zip › LaTeX/Tab/TabA8.tex]

\def\sym#1{\ifmmode^{#1}\else\(^{#1}\)\fi} \begin{tabular}{@{\extracolsep{2.5pt}}{l}*{6}{>{\centering\arraybackslash}m{2cm}}@{}} \hline\hline \addlinespace[1mm]
& (1) & (2) & (3) & (4) & (5) & (6) \\ \addlinespace[1pt] \hline \addlinespace[6pt]
& \multicolumn{6}{c}{\textit{Dependent variable: Social Distancing Index}} \\ \addlinespace[6pt]
\addlinespace
Social Capital Index                    &       1.821\sym{***}&       1.911\sym{***}&                     &                     &                     &                     \\
                                        &     (0.467)         &     (0.570)         &                     &                     &                     &                     \\
\addlinespace
Social Capital (Rupashingha et al.)     &                     &                     &       0.781         &       0.211         &                     &                     \\
                                        &                     &                     &     (0.488)         &     (0.306)         &                     &                     \\
\addlinespace
Voter Participation                     &                     &                     &                     &                     &       1.989\sym{***}&       1.034\sym{**} \\
                                        &                     &                     &                     &                     &     (0.356)         &     (0.524)         \\
\addlinespace
\% Aged 65 Years and Older               &                     &       1.654\sym{***}&                     &       1.833\sym{***}&                     &       1.497\sym{***}\\
                                        &                     &     (0.427)         &                     &     (0.425)         &                     &     (0.442)         \\
\addlinespace
\% with 3+ Risk Factors for COVID-19     &                     &       1.479\sym{***}&                     &       1.315\sym{**} &                     &       1.363\sym{***}\\
                                        &                     &     (0.538)         &                     &     (0.520)         &                     &     (0.521)         \\
\addlinespace
\% without Health Insurance              &                     &       0.181         &                     &       0.180         &                     &       0.237         \\
                                        &                     &     (0.674)         &                     &     (0.670)         &                     &     (0.663)         \\
\addlinespace
Median Household Income                 &                     &       1.517\sym{***}&                     &       2.097\sym{***}&                     &       1.645\sym{***}\\
                                        &                     &     (0.495)         &                     &     (0.521)         &                     &     (0.515)         \\
\addlinespace
\% with Bachelor's Degree                &                     &      -1.375\sym{**} &                     &      -1.193\sym{**} &                     &      -1.337\sym{**} \\
                                        &                     &     (0.553)         &                     &     (0.537)         &                     &     (0.557)         \\
\addlinespace
\% Vote Democrat 2016                    &                     &       2.858\sym{***}&                     &       2.753\sym{***}&                     &       2.626\sym{***}\\
                                        &                     &     (0.543)         &                     &     (0.543)         &                     &     (0.537)         \\
\addlinespace
Log Deaths Last 7 days                  &       2.843\sym{***}&       1.760\sym{***}&       2.704\sym{***}&       1.899\sym{***}&       2.769\sym{***}&       1.814\sym{***}\\
                                        &     (0.506)         &     (0.456)         &     (0.508)         &     (0.469)         &     (0.507)         &     (0.463)         \\
\addlinespace
Log Cases Last 7 days                   &       1.709\sym{***}&       2.100\sym{***}&       1.706\sym{***}&       2.077\sym{***}&       1.736\sym{***}&       2.064\sym{***}\\
                                        &     (0.185)         &     (0.179)         &     (0.187)         &     (0.180)         &     (0.185)         &     (0.181)         \\
\addlinespace
\addlinespace[1pt] \hline \addlinespace[1pt] Observations&     746,103         &     744,238         &     749,832         &     747,967         &     747,967         &     747,967         \\
\addlinespace[1pt]  Adjusted $ R^2$     &        0.74         &        0.75         &        0.74         &        0.75         &        0.75         &        0.75         \\
\addlinespace[1pt] Mean Dependent Variable&        37.6         &        37.5         &        37.6         &        37.6         &        37.6         &        37.6         \\
\addlinespace[1pt] State $\times$ Day fixed effect&           X         &           X         &           X         &           X         &           X         &           X         \\
\addlinespace[1pt] Outbreak time fixed effect&           X         &           X         &           X         &           X         &           X         &           X         \\
\addlinespace[2pt] Demographic Characteristics&           X         &           X         &           X         &           X         &           X         &           X         \\
\noalign{\vspace{1pt}} \hline\hline \addlinespace[6pt]
\end{tabular}
