# Supplementary material for: Pandemic responsiveness: Evidence from social distancing and lockdown policy during COVID-19
Source: PLoS One. 2022 May 19;17(5):e0267611. doi: 10.1371/journal.pone.0267611 (PMC9119550; doi:10.1371/journal.pone.0267611)
Supplement: S9 Data — (ZIP) [file pone.0267611.s010.zip › LaTeX/Tab/TabA9.tex]

\def\sym#1{\ifmmode^{#1}\else\(^{#1}\)\fi} \begin{tabular}{@{\extracolsep{2.5pt}}{l}*{6}{>{\centering\arraybackslash}m{2cm}}@{}} \hline\hline \addlinespace[1mm]
& (1) & (2) & (3) & (4) & (5) & (6) \\ \addlinespace[1pt] \hline \addlinespace[6pt]
& \multicolumn{6}{c}{\textit{Dependent variable: Social Distancing Index}} \\ \addlinespace[6pt]
\addlinespace[2pt] \multicolumn{2}{l}{\underline{\textbf{A: Responsiveness to New Deaths}}} \\ \addlinespace[2pt]
\addlinespace
Log Deaths Last 7 days                  &       2.909\sym{***}&       0.742\sym{***}&       2.173\sym{***}&       0.497\sym{**} &       2.516\sym{***}&       0.925\sym{***}\\
                                        &     (0.259)         &     (0.278)         &     (0.263)         &     (0.237)         &     (0.234)         &     (0.247)         \\
\addlinespace
Log Deaths Last 7 days $\times$ Social Capital Index&       1.364\sym{**} &      -0.924         &                     &                     &                     &                     \\
                                        &     (0.551)         &     (0.609)         &                     &                     &                     &                     \\
\addlinespace
Log Deaths Last 7 days $\times$ Social Capital (Rupashingha et al.)&                     &                     &      -0.975\sym{**} &      -1.560\sym{***}&                     &                     \\
                                        &                     &                     &     (0.491)         &     (0.463)         &                     &                     \\
\addlinespace
Log Deaths Last 7 days $\times$ Voter Participation&                     &                     &                     &                     &       1.322\sym{***}&      -0.751\sym{**} \\
                                        &                     &                     &                     &                     &     (0.255)         &     (0.365)         \\
\addlinespace
Log Deaths Last 7 days $\times$ \% Aged 65 Years and Older&                     &      -0.470         &                     &      -0.392         &                     &      -0.415         \\
                                        &                     &     (0.362)         &                     &     (0.379)         &                     &     (0.407)         \\
\addlinespace
Log Deaths Last 7 days $\times$ \% with 3+ Risk Factors for COVID-19&                     &       0.243         &                     &       0.372         &                     &       0.428         \\
                                        &                     &     (0.539)         &                     &     (0.564)         &                     &     (0.586)         \\
\addlinespace
Log Deaths Last 7 days $\times$ \% without Health Insurance&                     &       1.480\sym{***}&                     &       1.306\sym{***}&                     &       1.318\sym{***}\\
                                        &                     &     (0.437)         &                     &     (0.440)         &                     &     (0.441)         \\
\addlinespace
Log Deaths Last 7 days $\times$ Median Household Income&                     &       1.503\sym{***}&                     &       1.046\sym{***}&                     &       1.397\sym{***}\\
                                        &                     &     (0.393)         &                     &     (0.348)         &                     &     (0.341)         \\
\addlinespace
Log Deaths Last 7 days $\times$ \% with Bachelor's Degree&                     &       1.322\sym{***}&                     &       1.507\sym{***}&                     &       1.445\sym{***}\\
                                        &                     &     (0.377)         &                     &     (0.362)         &                     &     (0.404)         \\
\addlinespace
Log Deaths Last 7 days $\times$ \% Vote Democrat 2016&                     &       1.048\sym{**} &                     &       1.032\sym{**} &                     &       1.198\sym{***}\\
                                        &                     &     (0.427)         &                     &     (0.428)         &                     &     (0.436)         \\
\addlinespace
\addlinespace[1pt] Observations         &     746,610         &     744,745         &     750,340         &     748,475         &     748,475         &     748,475         \\
\addlinespace[1pt] Adjusted $ R^2 $     &        0.88         &        0.88         &        0.88         &        0.88         &        0.88         &        0.88         \\
\addlinespace[1pt] Mean Dependent Variable&        37.6         &        37.5         &        37.6         &        37.6         &        37.6         &        37.6         \\
\addlinespace[6pt] \hline
\addlinespace[6pt]
\addlinespace[2pt] \multicolumn{2}{l}{\underline{\textbf{B: Responsiveness to New Cases}}} \\ \addlinespace[2pt]
\addlinespace
Log Cases Last 7 days                   &       2.248\sym{***}&       1.621\sym{***}&       2.062\sym{***}&       1.558\sym{***}&       2.178\sym{***}&       1.531\sym{***}\\
                                        &     (0.139)         &     (0.122)         &     (0.134)         &     (0.124)         &     (0.139)         &     (0.131)         \\
\addlinespace
Log Cases Last 7 days $\times$ Social Capital Index&       0.458\sym{***}&      -0.130         &                     &                     &                     &                     \\
                                        &     (0.134)         &     (0.153)         &                     &                     &                     &                     \\
\addlinespace
Log Cases Last 7 days $\times$ Social Capital (Rupashingha et al.)&                     &                     &      -0.137\sym{*}  &      -0.299\sym{**} &                     &                     \\
                                        &                     &                     &    (0.0812)         &     (0.117)         &                     &                     \\
\addlinespace
Log Cases Last 7 days $\times$ Voter Participation&                     &                     &                     &                     &       0.358\sym{***}&      -0.478\sym{***}\\
                                        &                     &                     &                     &                     &    (0.0808)         &     (0.112)         \\
\addlinespace
Log Cases Last 7 days $\times$ \% Aged 65 Years and Older&                     &     -0.0948         &                     &     -0.0502         &                     &      0.0469         \\
                                        &                     &     (0.106)         &                     &     (0.109)         &                     &     (0.111)         \\
\addlinespace
Log Cases Last 7 days $\times$ \% with 3+ Risk Factors for COVID-19&                     &       0.168         &                     &       0.178         &                     &       0.161         \\
                                        &                     &     (0.174)         &                     &     (0.177)         &                     &     (0.178)         \\
\addlinespace
Log Cases Last 7 days $\times$ \% without Health Insurance&                     &       0.245         &                     &       0.228         &                     &       0.176         \\
                                        &                     &     (0.174)         &                     &     (0.173)         &                     &     (0.175)         \\
\addlinespace
Log Cases Last 7 days $\times$ Median Household Income&                     &       0.407\sym{***}&                     &       0.348\sym{***}&                     &       0.547\sym{***}\\
                                        &                     &     (0.142)         &                     &     (0.130)         &                     &     (0.134)         \\
\addlinespace
Log Cases Last 7 days $\times$ \% with Bachelor's Degree&                     &       0.404\sym{***}&                     &       0.446\sym{***}&                     &       0.479\sym{***}\\
                                        &                     &     (0.117)         &                     &     (0.116)         &                     &     (0.122)         \\
\addlinespace
Log Cases Last 7 days $\times$ \% Vote Democrat 2016&                     &       0.591\sym{***}&                     &       0.578\sym{***}&                     &       0.692\sym{***}\\
                                        &                     &     (0.131)         &                     &     (0.129)         &                     &     (0.127)         \\
\addlinespace
\addlinespace[2mm]  Observations        &     746,228         &     744,363         &     749,957         &     748,092         &     748,092         &     748,092         \\
\addlinespace[1pt] Adjusted $ R^2 $     &        0.88         &        0.88         &        0.88         &        0.88         &        0.88         &        0.88         \\
\addlinespace[1pt] Mean Dependent Variable&        37.6         &        37.5         &        37.6         &        37.6         &        37.6         &        37.6         \\
\addlinespace[1pt] \hline \addlinespace[1pt] County fixed effect&           X         &           X         &           X         &           X         &           X         &           X         \\
\addlinespace[1pt] State $\times$ Day fixed effect&           X         &           X         &           X         &           X         &           X         &           X         \\
\addlinespace[1pt] Outbreak time fixed effect&           X         &           X         &           X         &           X         &           X         &           X         \\
\addlinespace[2pt] Interaction with Demographic Characteristics&           X         &           X         &           X         &           X         &           X         &           X         \\
\noalign{\vspace{1pt}} \hline\hline \addlinespace[6pt]
\end{tabular}
