# Supplementary material for: Pandemic responsiveness: Evidence from social distancing and lockdown policy during COVID-19
Source: PLoS One. 2022 May 19;17(5):e0267611. doi: 10.1371/journal.pone.0267611 (PMC9119550; doi:10.1371/journal.pone.0267611)
Supplement: S9 Data — (ZIP) [file pone.0267611.s010.zip › LaTeX/Tab/Tab1.tex]

\def\sym#1{\ifmmode^{#1}\else\(^{#1}\)\fi} \begin{tabular}{@{\extracolsep{2.5pt}}{l}*{8}{>{\centering\arraybackslash}m{2cm}}@{}} \hline\hline \addlinespace[1mm]
& (1) & (2) & (3) & (4) & (5) & (6) & (7) & (8) \\ \addlinespace[1pt] \hline \addlinespace[6pt]
& \multicolumn{8}{c}{\textit{Dependent variable: Social Distancing Index}} \\ \addlinespace[6pt]
\addlinespace
\% Aged 65 Years and Older               &       2.484\sym{***}&                     &                     &                     &                     &                     &                     &       1.654\sym{***}\\
                                        &     (0.280)         &                     &                     &                     &                     &                     &                     &     (0.427)         \\
\addlinespace
\% with 3+ Risk Factors for COVID-19     &                     &       1.734\sym{***}&                     &                     &                     &                     &                     &       1.479\sym{***}\\
                                        &                     &     (0.285)         &                     &                     &                     &                     &                     &     (0.538)         \\
\addlinespace
\% without Health Insurance              &                     &                     &       0.759         &                     &                     &                     &                     &       0.181         \\
                                        &                     &                     &     (0.583)         &                     &                     &                     &                     &     (0.674)         \\
\addlinespace
Median Household Income                 &                     &                     &                     &       0.525         &                     &                     &                     &       1.517\sym{***}\\
                                        &                     &                     &                     &     (0.324)         &                     &                     &                     &     (0.495)         \\
\addlinespace
\% with Bachelor's Degree                &                     &                     &                     &                     &       0.434         &                     &                     &      -1.375\sym{**} \\
                                        &                     &                     &                     &                     &     (0.354)         &                     &                     &     (0.553)         \\
\addlinespace
\% Vote Democrat 2016                    &                     &                     &                     &                     &                     &       2.507\sym{***}&                     &       2.858\sym{***}\\
                                        &                     &                     &                     &                     &                     &     (0.496)         &                     &     (0.543)         \\
\addlinespace
Social Capital Index                    &                     &                     &                     &                     &                     &                     &       1.821\sym{***}&       1.911\sym{***}\\
                                        &                     &                     &                     &                     &                     &                     &     (0.467)         &     (0.570)         \\
\addlinespace
Log Deaths Last 7 days                  &       1.828\sym{***}&       1.966\sym{***}&       2.650\sym{***}&       2.924\sym{***}&       2.908\sym{***}&       2.950\sym{***}&       2.843\sym{***}&       1.760\sym{***}\\
                                        &     (0.494)         &     (0.477)         &     (0.505)         &     (0.503)         &     (0.488)         &     (0.508)         &     (0.506)         &     (0.456)         \\
\addlinespace
Log Cases Last 7 days                   &       2.011\sym{***}&       1.777\sym{***}&       1.696\sym{***}&       1.674\sym{***}&       1.693\sym{***}&       1.843\sym{***}&       1.709\sym{***}&       2.100\sym{***}\\
                                        &     (0.182)         &     (0.184)         &     (0.187)         &     (0.184)         &     (0.186)         &     (0.189)         &     (0.185)         &     (0.179)         \\
\addlinespace
\addlinespace[1pt] \hline \addlinespace[1pt] Observations&     749,832         &     749,832         &     749,832         &     749,832         &     749,832         &     747,967         &     746,103         &     744,238         \\
\addlinespace[1pt]  Adjusted $ R^2$     &        0.75         &        0.74         &        0.74         &        0.74         &        0.74         &        0.74         &        0.74         &        0.75         \\
\addlinespace[1pt] Mean Dependent Variable&        37.6         &        37.6         &        37.6         &        37.6         &        37.6         &        37.6         &        37.6         &        37.5         \\
\addlinespace[1pt] State $\times$ Day fixed effect&           X         &           X         &           X         &           X         &           X         &           X         &           X         &           X         \\
\addlinespace[1pt] Outbreak time fixed effect&           X         &           X         &           X         &           X         &           X         &           X         &           X         &           X         \\
\addlinespace[2pt] Demographic Characteristics&           X         &           X         &           X         &           X         &           X         &           X         &           X         &           X         \\
\noalign{\vspace{1pt}} \hline\hline \addlinespace[6pt]
\end{tabular}
