# Supplementary material for: Pandemic responsiveness: Evidence from social distancing and lockdown policy during COVID-19
Source: PLoS One. 2022 May 19;17(5):e0267611. doi: 10.1371/journal.pone.0267611 (PMC9119550; doi:10.1371/journal.pone.0267611)
Supplement: S9 Data — (ZIP) [file pone.0267611.s010.zip › LaTeX/Tab/TabA10.tex]

\def\sym#1{\ifmmode^{#1}\else\(^{#1}\)\fi} \begin{tabular}{@{\extracolsep{2.5pt}}{l}*{4}{>{\centering\arraybackslash}m{3cm}}@{}} \hline\hline \addlinespace[1mm]
& (1) & (2) & (3) & (4)  \\ \addlinespace[1pt]  \addlinespace[6pt]
& Lockdown & Non-Essential Shops Closed & Lockdown & Non-Essential Shops Closed\\ \addlinespace[1pt] \hline \addlinespace[6pt]
\addlinespace
Log Deaths Last 7 Days                  &      0.0560\sym{***}&      0.0357\sym{*}  &                     &                     \\
                                        &    (0.0103)         &    (0.0199)         &                     &                     \\
\addlinespace
Log Deaths Last 7 Days $\times$ Share vote Democrat 2016&    -0.00784         &    -0.00303         &                     &                     \\
                                        &   (0.00678)         &    (0.0188)         &                     &                     \\
\addlinespace
Log Deaths Last 7 Days \ $ \times$ Lame Duck Governor&   0.0000350         &     -0.0249         &                     &                     \\
                                        &   (0.00787)         &    (0.0203)         &                     &                     \\
\addlinespace
Log Deaths Last 7 Days \ $ \times$ Pro-Trump Governor&     -0.0139\sym{*}  &     -0.0203         &                     &                     \\
                                        &   (0.00712)         &    (0.0136)         &                     &                     \\
\addlinespace
Log Deaths Last 7 Days \ $ \times$ Governor with Science Background&    -0.00826         &      0.0351\sym{**} &                     &                     \\
                                        &   (0.00566)         &    (0.0175)         &                     &                     \\
\addlinespace
Log Deaths Last 7 Days $\times$ Mortality rate from Deaths of despair&     -0.0133\sym{***}&    -0.00282         &                     &                     \\
                                        &   (0.00481)         &    (0.0112)         &                     &                     \\
\addlinespace
Log Deaths Last 7 Days $\times$ \% in Fair or Poor Health&     -0.0110         &    -0.00264         &                     &                     \\
                                        &   (0.00661)         &    (0.0191)         &                     &                     \\
\addlinespace
Log Deaths Last 7 Days \ $ \times$ Centralized Public Health Governance&      0.0201\sym{**} &      0.0131         &                     &                     \\
                                        &   (0.00777)         &    (0.0209)         &                     &                     \\
\addlinespace
Log Deaths Last 7 Days $\times$ Social Capital index&     -0.0160\sym{**} &      0.0142         &                     &                     \\
                                        &   (0.00603)         &    (0.0209)         &                     &                     \\
\addlinespace
Log Deaths Last 7 Days $\times$ \% with Bachelor's Degree&    -0.00178         &     -0.0272         &                     &                     \\
                                        &   (0.00755)         &    (0.0281)         &                     &                     \\
\addlinespace
Log Deaths Last 7 Days $\times$ State and Local Government Spending Per Capita&    -0.00236         &      0.0162         &                     &                     \\
                                        &   (0.00456)         &    (0.0175)         &                     &                     \\
\addlinespace
Log Deaths Last 7 Days $\times$ \% Essential Workers&     0.00135         &     0.00940         &                     &                     \\
                                        &   (0.00740)         &    (0.0147)         &                     &                     \\
\addlinespace
Log Cases Last 7 Days                   &                     &                     &      0.0274\sym{**} &     0.00714         \\
                                        &                     &                     &    (0.0117)         &    (0.0195)         \\
\addlinespace
Log Cases Last 7 Days $\times$ Share vote Democrat 2016&                     &                     &   -0.000201         &    -0.00774         \\
                                        &                     &                     &   (0.00264)         &   (0.00824)         \\
\addlinespace
Log Cases Last 7 Days \ $ \times$ Lame Duck Governor&                     &                     &    -0.00114         &    -0.00864         \\
                                        &                     &                     &   (0.00201)         &   (0.00780)         \\
\addlinespace
Log Cases Last 7 Days \ $ \times$ Pro-Trump Governor&                     &                     &    -0.00246         &    -0.00617         \\
                                        &                     &                     &   (0.00217)         &   (0.00468)         \\
\addlinespace
Log Cases Last 7 Days \ $ \times$ Governor with Science Background&                     &                     &    -0.00225         &     0.00773         \\
                                        &                     &                     &   (0.00183)         &   (0.00815)         \\
\addlinespace
Log Cases Last 7 Days $\times$ Mortality rate from Deaths of despair&                     &                     &    -0.00509\sym{***}&    -0.00705\sym{*}  \\
                                        &                     &                     &   (0.00180)         &   (0.00409)         \\
\addlinespace
Log Cases Last 7 Days $\times$ \% in Fair or Poor Health&                     &                     &    0.000602         &    0.000606         \\
                                        &                     &                     &   (0.00205)         &   (0.00680)         \\
\addlinespace
Log Cases Last 7 Days \ $ \times$ Centralized Public Health Governance&                     &                     &     0.00569\sym{*}  &     0.00196         \\
                                        &                     &                     &   (0.00284)         &   (0.00712)         \\
\addlinespace
Log Cases Last 7 Days $\times$ Social Capital index&                     &                     &    -0.00402\sym{*}  &    -0.00388         \\
                                        &                     &                     &   (0.00209)         &   (0.00813)         \\
\addlinespace
Log Cases Last 7 Days $\times$ \% with Bachelor's Degree&                     &                     &     0.00362         &    -0.00436         \\
                                        &                     &                     &   (0.00222)         &   (0.00969)         \\
\addlinespace
Log Cases Last 7 Days $\times$ State and Local Government Spending Per Capita&                     &                     &    -0.00312         &      0.0247\sym{**} \\
                                        &                     &                     &   (0.00267)         &    (0.0105)         \\
\addlinespace
Log Cases Last 7 Days $\times$ \% Essential Workers&                     &                     &    0.000634         &    -0.00429         \\
                                        &                     &                     &   (0.00302)         &   (0.00655)         \\
\addlinespace
\addlinespace[2mm] Observations         &      19,147         &      14,950         &      19,155         &      14,955         \\
\addlinespace[1pt] Adjusted $ R^2 $     &        0.71         &        0.74         &        0.71         &        0.74         \\
\addlinespace[1pt] \hline \addlinespace[1pt] State fixed effect&           X         &           X         &           X         &           X         \\
\addlinespace[1pt] Day fixed effect     &           X         &           X         &           X         &           X         \\
\addlinespace[2pt] Outbreak time fixed effect&           X         &           X         &           X         &           X         \\
\addlinespace[2pt] Interaction with Demographic Characteristics&           X         &           X         &           X         &           X         \\
\noalign{\vspace{1pt}} \hline\hline \addlinespace[6pt]
\end{tabular}
