# Supplementary material for: Pandemic responsiveness: Evidence from social distancing and lockdown policy during COVID-19
Source: PLoS One. 2022 May 19;17(5):e0267611. doi: 10.1371/journal.pone.0267611 (PMC9119550; doi:10.1371/journal.pone.0267611)
Supplement: S9 Data — (ZIP) [file pone.0267611.s010.zip › LaTeX/Tab/TabA4.tex]

\def\sym#1{\ifmmode^{#1}\else\(^{#1}\)\fi} \begin{tabular}{@{\extracolsep{2.5pt}}{l}*{3}{>{\centering\arraybackslash}m{3cm}}@{}} \hline\hline \addlinespace[1mm]
& (1) & (2) & (3) \\ \addlinespace[4pt] \hline \addlinespace[6pt]
& \multicolumn{3}{c}{\textit{Dependent variable: Social Distancing (MEI)}} \\ \addlinespace[6pt]
\addlinespace[2pt] \multicolumn{2}{l}{\underline{\textbf{A: Responsiveness to New Deaths}}} \\ \addlinespace[2pt]
\addlinespace
Log Deaths Last 7 days                  &       11.51\sym{***}&       2.868\sym{***}&       3.648\sym{***}\\
                                        &     (0.282)         &     (0.143)         &     (0.186)         \\
\addlinespace
Log Deaths Last 7 days \ $ \times$ Lockdown&                     &       1.826\sym{***}&                     \\
                                        &                     &     (0.436)         &                     \\
\addlinespace
Log Deaths Last 7 days  $ \times$ Non-essential shops closed&                     &                     &       0.944\sym{**} \\
                                        &                     &                     &     (0.429)         \\
\addlinespace
\addlinespace[1pt] Observations         &   1,124,823         &   1,124,450         &     901,375         \\
\addlinespace[1pt] Adjusted $ R^2 $     &        0.21         &        0.85         &        0.86         \\
\addlinespace[1pt] Mean Dependent Variable&        22.4         &        22.4         &        22.5         \\
\hline \addlinespace[6pt]
\addlinespace[2pt] \multicolumn{2}{l}{\underline{\textbf{B: Responsiveness to New Cases}}} \\ \addlinespace[2pt]
\addlinespace
Log Cases Last 7 days                   &       2.420\sym{***}&       2.259\sym{***}&       2.111\sym{***}\\
                                        &    (0.0734)         &    (0.0695)         &    (0.0781)         \\
\addlinespace
Log Cases Last 7 days \ $ \times$ Lockdown&                     &       1.182\sym{***}&                     \\
                                        &                     &     (0.155)         &                     \\
\addlinespace
Log Cases Last 7 days \ $ \times$ Non-essential shops closed&                     &                     &       1.140\sym{***}\\
                                        &                     &                     &     (0.147)         \\
\addlinespace
\addlinespace[1pt] Observations         &   1,123,698         &   1,123,698         &     900,849         \\
\addlinespace[1pt] Adjusted $ R^2 $     &        0.85         &        0.85         &        0.87         \\
\addlinespace[1pt] Mean Dependent Variable&        22.4         &        22.4         &        22.5         \\
\hline \addlinespace[6pt]
\addlinespace[2pt] \multicolumn{2}{l}{\underline{\textbf{C: Responsiveness to Cumulative Deaths}}} \\ \addlinespace[2pt]
\addlinespace
Log Cumulative Deaths                   &       1.734\sym{***}&       1.567\sym{***}&       1.665\sym{***}\\
                                        &    (0.0864)         &    (0.0851)         &    (0.0983)         \\
\addlinespace
Log Cumulative Deaths \ $ \times$ Lockdown&                     &       1.412\sym{***}&                     \\
                                        &                     &     (0.136)         &                     \\
\addlinespace
Log Cumulative Deaths \ $ \times$ Non-essential shops closed&                     &                     &       1.062\sym{***}\\
                                        &                     &                     &     (0.121)         \\
\addlinespace
\addlinespace[1pt] Observations         &   1,124,582         &   1,124,582         &     901,472         \\
\addlinespace[1pt] Adjusted $ R^2 $     &        0.85         &        0.85         &        0.86         \\
\addlinespace[1pt] Mean Dependent Variable&        22.4         &        22.4         &        22.5         \\
\hline \addlinespace[6pt]
\addlinespace[2pt] \multicolumn{2}{l}{\underline{\textbf{D: Responsiveness to Cumulative Cases}}} \\ \addlinespace[2pt]
\addlinespace
Log Cumulative Cases                    &       2.208\sym{***}&       2.003\sym{***}&       2.004\sym{***}\\
                                        &    (0.0764)         &    (0.0742)         &    (0.0807)         \\
\addlinespace
Log Cumulative Cases \ $ \times$ Lockdown&                     &       0.810\sym{***}&                     \\
                                        &                     &    (0.0869)         &                     \\
\addlinespace
Log Cumulative Cases \ $ \times$ Non-essential shops closed&                     &                     &       0.761\sym{***}\\
                                        &                     &                     &    (0.0801)         \\
\addlinespace
\addlinespace[2mm] Observations         &   1,124,582         &   1,124,582         &     901,472         \\
\addlinespace[1pt] Adjusted $ R^2 $     &        0.85         &        0.85         &        0.87         \\
\addlinespace[1pt] Mean Dependent Variable&        22.4         &        22.4         &        22.5         \\
\addlinespace[1pt] \hline  \addlinespace[1pt] County fixed effect&           X         &           X         &           X         \\
\addlinespace[1pt] State $\times$ Day fixed effect&           X         &           X         &           X         \\
\addlinespace[2pt] Outbreak time fixed effect&           X         &           X         &           X         \\
\noalign{\vspace{1pt}} \hline\hline \addlinespace[6pt]
\end{tabular}
