# Supplementary material for: Pandemic responsiveness: Evidence from social distancing and lockdown policy during COVID-19
Source: PLoS One. 2022 May 19;17(5):e0267611. doi: 10.1371/journal.pone.0267611 (PMC9119550; doi:10.1371/journal.pone.0267611)
Supplement: S9 Data — (ZIP) [file pone.0267611.s010.zip › LaTeX/Tab/TabA5.tex]

\def\sym#1{\ifmmode^{#1}\else\(^{#1}\)\fi} \begin{tabular}{@{\extracolsep{2.5pt}}{l}*{9}{>{\centering\arraybackslash}m{1.5cm}}@{}} \hline\hline \addlinespace[1mm]
& (1) & (2) & (3) & (4) & (5) & (6) & (7) & (8) & (9) \\ \addlinespace[1pt] \addlinespace[1pt]
&  Index & Index & Index  & DEX & DEX & DEX & MEI & MEI & MEI \\ \hline \addlinespace[6pt]
& \multicolumn{9}{c}{\textit{Dependent variable: Social Distancing}} \\  \addlinespace[6pt]
\addlinespace[2pt] \multicolumn{2}{l}{\underline{\textbf{A: Responsiveness to Deaths in Last 14 Days}}} \\ \addlinespace[2pt]
\addlinespace
Log Deaths Last 14 days                 &       5.446\sym{***}&       4.248\sym{***}&       5.499\sym{***}&       7.397\sym{***}&       5.397\sym{***}&       6.978\sym{***}&       3.800\sym{***}&       3.388\sym{***}&       4.278\sym{***}\\
                                        &     (0.392)         &     (0.360)         &     (0.533)         &     (0.706)         &     (0.667)         &     (1.011)         &     (0.203)         &     (0.170)         &     (0.216)         \\
\addlinespace
Lockdown $\times$ Log Deaths Last 14 days&                     &       4.923\sym{***}&                     &                     &       8.265\sym{***}&                     &                     &       1.780\sym{***}&                     \\
                                        &                     &     (0.545)         &                     &                     &     (0.816)         &                     &                     &     (0.450)         &                     \\
\addlinespace
Log Deaths Last 14 days \ $ \times$ Non-essential Shops Closed&                     &                     &       3.768\sym{***}&                     &                     &       6.944\sym{***}&                     &                     &       0.744\sym{*}  \\
                                        &                     &                     &     (0.582)         &                     &                     &     (0.946)         &                     &                     &     (0.447)         \\
\addlinespace
\addlinespace[1pt] Observations         &     750,369         &     750,369         &     601,505         &     754,393         &     754,393         &     603,517         &   1,124,486         &   1,124,486         &     901,400         \\
\addlinespace[1pt] Adjusted $ R^2 $     &        0.88         &        0.88         &        0.87         &        0.85         &        0.85         &        0.84         &        0.85         &        0.85         &        0.86         \\
\addlinespace[1pt] Mean Dependent Variable&        37.6         &        37.6         &        37.4         &        50.3         &        50.3         &        50.0         &        22.4         &        22.4         &        22.5         \\
\hline \addlinespace[6pt]
\addlinespace[2pt] \multicolumn{2}{l}{\underline{\textbf{B: Responsiveness to Cases in Last 14 Days}}} \\ \addlinespace[2pt]
\addlinespace
Log Cases Last 14 days                  &       3.206\sym{***}&       2.702\sym{***}&       2.569\sym{***}&       3.796\sym{***}&       2.958\sym{***}&       2.802\sym{***}&       2.625\sym{***}&       2.454\sym{***}&       2.311\sym{***}\\
                                        &     (0.197)         &     (0.182)         &     (0.206)         &     (0.360)         &     (0.336)         &     (0.381)         &    (0.0799)         &    (0.0758)         &    (0.0853)         \\
\addlinespace
Lockdown $\times$ Log Cases Last 14 days&                     &       2.957\sym{***}&                     &                     &       4.915\sym{***}&                     &                     &       1.290\sym{***}&                     \\
                                        &                     &     (0.193)         &                     &                     &     (0.288)         &                     &                     &     (0.162)         &                     \\
\addlinespace
Log Cases Last 14 days \ $ \times$ Non-essential Shops Closed&                     &                     &       3.111\sym{***}&                     &                     &       5.285\sym{***}&                     &                     &       1.214\sym{***}\\
                                        &                     &                     &     (0.224)         &                     &                     &     (0.362)         &                     &                     &     (0.154)         \\
\addlinespace
\addlinespace[1pt] Observations         &     750,125         &     750,125         &     601,268         &     754,145         &     754,145         &     603,280         &   1,124,026         &   1,124,026         &     901,102         \\
\addlinespace[1pt] Adjusted $ R^2 $     &        0.88         &        0.88         &        0.88         &        0.85         &        0.85         &        0.84         &        0.85         &        0.85         &        0.87         \\
\addlinespace[1pt] Mean Dependent Variable&        37.6         &        37.6         &        37.4         &        50.3         &        50.3         &        50.0         &        22.4         &        22.4         &        22.5         \\
\hline \addlinespace[6pt]
\addlinespace[2pt] \multicolumn{2}{l}{\underline{\textbf{C: Responsiveness to Deaths in Last 21 Days}}} \\ \addlinespace[2pt]
\addlinespace
Log Deaths Last 21 days                 &       5.776\sym{***}&       4.556\sym{***}&       5.836\sym{***}&       7.856\sym{***}&       5.828\sym{***}&       7.433\sym{***}&       4.009\sym{***}&       3.587\sym{***}&       4.502\sym{***}\\
                                        &     (0.416)         &     (0.382)         &     (0.560)         &     (0.749)         &     (0.711)         &     (1.065)         &     (0.216)         &     (0.183)         &     (0.231)         \\
\addlinespace
Log Deaths Last 21 days \ $ \times$ Lockdown&                     &       5.026\sym{***}&                     &                     &       8.408\sym{***}&                     &                     &       1.829\sym{***}&                     \\
                                        &                     &     (0.564)         &                     &                     &     (0.847)         &                     &                     &     (0.459)         &                     \\
\addlinespace
Log Deaths Last 21 days \ $ \times$ Non-essential Shops Closed&                     &                     &       3.822\sym{***}&                     &                     &       7.060\sym{***}&                     &                     &       0.716         \\
                                        &                     &                     &     (0.615)         &                     &                     &     (1.006)         &                     &                     &     (0.457)         \\
\addlinespace
\addlinespace[1pt] Observations         &     750,380         &     750,380         &     601,493         &     754,404         &     754,404         &     603,505         &   1,124,497         &   1,124,497         &     901,388         \\
\addlinespace[1pt] Adjusted $ R^2 $     &        0.88         &        0.88         &        0.88         &        0.85         &        0.85         &        0.84         &        0.85         &        0.85         &        0.86         \\
\addlinespace[1pt] Mean Dependent Variable&        37.6         &        37.6         &        37.4         &        50.3         &        50.3         &        50.0         &        22.4         &        22.4         &        22.5         \\
\hline \addlinespace[6pt]
\addlinespace[2pt] \multicolumn{2}{l}{\underline{\textbf{D: Responsiveness to Cases in Last 21 Days}}} \\ \addlinespace[2pt]
\addlinespace
Log Cases Last 21 days                  &       3.317\sym{***}&       2.807\sym{***}&       2.695\sym{***}&       3.912\sym{***}&       3.073\sym{***}&       2.944\sym{***}&       2.692\sym{***}&       2.516\sym{***}&       2.393\sym{***}\\
                                        &     (0.204)         &     (0.189)         &     (0.213)         &     (0.374)         &     (0.349)         &     (0.396)         &    (0.0848)         &    (0.0804)         &    (0.0908)         \\
\addlinespace
Log Cases Last 21 days \ $ \times$ Lockdown&                     &       3.157\sym{***}&                     &                     &       5.199\sym{***}&                     &                     &       1.403\sym{***}&                     \\
                                        &                     &     (0.201)         &                     &                     &     (0.301)         &                     &                     &     (0.169)         &                     \\
\addlinespace
Log Cases Last 21 days \ $ \times$ Non-essential Shops Closed&                     &                     &       3.267\sym{***}&                     &                     &       5.519\sym{***}&                     &                     &       1.286\sym{***}\\
                                        &                     &                     &     (0.235)         &                     &                     &     (0.377)         &                     &                     &     (0.161)         \\
\addlinespace
\addlinespace[2mm] Observations         &     750,229         &     750,229         &     601,347         &     754,253         &     754,253         &     603,359         &   1,124,255         &   1,124,255         &     901,217         \\
\addlinespace[1pt] Adjusted $ R^2 $     &        0.88         &        0.88         &        0.88         &        0.85         &        0.85         &        0.84         &        0.85         &        0.85         &        0.87         \\
\addlinespace[1pt] Mean Dependent Variable&        37.6         &        37.6         &        37.4         &        50.3         &        50.3         &        50.0         &        22.4         &        22.4         &        22.5         \\
\addlinespace[1pt] \hline  \addlinespace[1pt] County fixed effect&           X         &           X         &           X         &           X         &           X         &           X         &           X         &           X         &           X         \\
\addlinespace[1pt] State $\times$ Day fixed effect&           X         &           X         &           X         &           X         &           X         &           X         &           X         &           X         &           X         \\
\addlinespace[2pt] Outbreak time fixed effect&           X         &           X         &           X         &           X         &           X         &           X         &           X         &           X         &           X         \\
\noalign{\vspace{1pt}} \hline\hline \addlinespace[6pt]
\end{tabular}
