# Supplementary material for: Pandemic responsiveness: Evidence from social distancing and lockdown policy during COVID-19
Source: PLoS One. 2022 May 19;17(5):e0267611. doi: 10.1371/journal.pone.0267611 (PMC9119550; doi:10.1371/journal.pone.0267611)
Supplement: S9 Data — (ZIP) [file pone.0267611.s010.zip › LaTeX/Tab/TabA11.tex]

\def\sym#1{\ifmmode^{#1}\else\(^{#1}\)\fi} \begin{tabular}{@{\extracolsep{2.5pt}}{l}*{4}{>{\centering\arraybackslash}m{3cm}}@{}} \hline\hline \addlinespace[1mm]
& (1) & (2) & (3) & (4)  \\ \addlinespace[1pt] \hline \addlinespace[6pt]
& Lockdown & Non-Essential Shops Closed & Limit Gathering in Public Space & NPI Index \\ \addlinespace[1pt] \hline \addlinespace[6pt]
\addlinespace[2pt] \multicolumn{2}{l}{\underline{\textbf{A: Responsiveness to Deaths in Last 14 Days}}} \\ \addlinespace[2pt]
\addlinespace
Log Deaths Last 14 Days                 &      0.0540\sym{***}&      0.0343         &      0.0692\sym{*}  &       0.145\sym{***}\\
                                        &    (0.0105)         &    (0.0234)         &    (0.0358)         &    (0.0420)         \\
\addlinespace
\addlinespace[1pt] Observations         &      19,630         &      15,262         &      19,356         &      15,262         \\
\addlinespace[1pt] Adjusted $ R^2 $     &        0.71         &        0.73         &        0.53         &        0.87         \\
\addlinespace[6pt] \hline
\addlinespace[6pt]
\addlinespace[2pt] \multicolumn{2}{l}{\underline{\textbf{B: Responsiveness to Cases in Last 14 Days}}} \\ \addlinespace[2pt]
\addlinespace
Log Cases Last 14 Days                  &      0.0316\sym{***}&      0.0106         &      0.0517         &      0.0801\sym{**} \\
                                        &    (0.0110)         &    (0.0189)         &    (0.0334)         &    (0.0373)         \\
\addlinespace
\addlinespace[1pt] Observations         &      19,616         &      15,248         &      19,342         &      15,248         \\
\addlinespace[1pt] Adjusted $ R^2 $     &        0.71         &        0.73         &        0.53         &        0.87         \\
\addlinespace[6pt] \hline
\addlinespace[6pt]
\addlinespace[2pt] \multicolumn{2}{l}{\underline{\textbf{C: Responsiveness to Deaths in Last 21 Days}}} \\ \addlinespace[2pt]
\addlinespace
Log Deaths Last 21 Days                 &      0.0552\sym{***}&      0.0380         &      0.0692\sym{*}  &       0.149\sym{***}\\
                                        &    (0.0105)         &    (0.0241)         &    (0.0362)         &    (0.0435)         \\
\addlinespace
\addlinespace[1pt] Observations         &      19,630         &      15,262         &      19,356         &      15,262         \\
\addlinespace[1pt] Adjusted $ R^2 $     &        0.71         &        0.73         &        0.53         &        0.87         \\
\addlinespace[1pt] Mean Dependent Variable&        0.11         &        0.21         &        0.53         &        1.91         \\
\addlinespace[6pt] \hline
\addlinespace[6pt]
\addlinespace[2pt] \multicolumn{2}{l}{\underline{\textbf{D: Responsiveness to Cases in Last 21 Days}}} \\ \addlinespace[2pt]
\addlinespace
Log Cases Last 21 Days                  &      0.0345\sym{***}&      0.0128         &      0.0570         &      0.0897\sym{**} \\
                                        &    (0.0109)         &    (0.0191)         &    (0.0342)         &    (0.0373)         \\
\addlinespace
\addlinespace[2mm] Observations         &      19,609         &      15,241         &      19,335         &      15,241         \\
\addlinespace[1pt] Adjusted $ R^2 $     &        0.71         &        0.73         &        0.53         &        0.87         \\
\addlinespace[1pt] \hline \addlinespace[1pt] State fixed effect&           X         &           X         &           X         &           X         \\
\addlinespace[1pt] Day fixed effect     &           X         &           X         &           X         &           X         \\
\addlinespace[2pt] Outbreak time fixed effect&           X         &           X         &           X         &           X         \\
\noalign{\vspace{1pt}} \hline\hline \addlinespace[6pt]
\end{tabular}
