# Supplementary material for: Pandemic responsiveness: Evidence from social distancing and lockdown policy during COVID-19
Source: PLoS One. 2022 May 19;17(5):e0267611. doi: 10.1371/journal.pone.0267611 (PMC9119550; doi:10.1371/journal.pone.0267611)
Supplement: S9 Data — (ZIP) [file pone.0267611.s010.zip › LaTeX/Tab/TabA7.tex]

\def\sym#1{\ifmmode^{#1}\else\(^{#1}\)\fi} \begin{tabular}{@{\extracolsep{2.5pt}}{l}*{8}{>{\centering\arraybackslash}m{2cm}}@{}} \hline\hline \addlinespace[1mm]
& (1) & (2) & (3) & (4) & (5) & (6) & (7) & (8) \\ \addlinespace[1pt] \hline \addlinespace[6pt]
& \multicolumn{8}{c}{\textit{Dependent variable: Social Distancing (MEI)}} \\ \addlinespace[6pt]
\addlinespace[2pt] \multicolumn{2}{l}{\underline{\textbf{A: Responsiveness to New Deaths}}} \\ \addlinespace[2pt]
\addlinespace
Log Deaths Last 7 days                  &       2.702\sym{***}&       2.759\sym{***}&       2.708\sym{***}&       2.195\sym{***}&       1.972\sym{***}&       2.243\sym{***}&       3.286\sym{***}&       1.779\sym{***}\\
                                        &     (0.163)         &     (0.157)         &     (0.145)         &     (0.139)         &     (0.139)         &     (0.151)         &     (0.153)         &     (0.146)         \\
\addlinespace
Log Deaths Last 7 days $\times$ \% Aged 65 Years and Older&      -0.504\sym{***}&                     &                     &                     &                     &                     &                     &       0.275\sym{*}  \\
                                        &     (0.159)         &                     &                     &                     &                     &                     &                     &     (0.162)         \\
\addlinespace
Log Deaths Last 7 days $\times$ \% with 3+ Risk Factors for COVID-19&                     &      -1.149\sym{***}&                     &                     &                     &                     &                     &      -0.416\sym{*}  \\
                                        &                     &     (0.181)         &                     &                     &                     &                     &                     &     (0.227)         \\
\addlinespace
Log Deaths Last 7 days $\times$ \% without Health Insurance&                     &                     &      -0.688\sym{***}&                     &                     &                     &                     &       0.444\sym{***}\\
                                        &                     &                     &     (0.195)         &                     &                     &                     &                     &     (0.170)         \\
\addlinespace
Log Deaths Last 7 days $\times$ Median Household Income&                     &                     &                     &       1.765\sym{***}&                     &                     &                     &       1.377\sym{***}\\
                                        &                     &                     &                     &     (0.104)         &                     &                     &                     &     (0.204)         \\
\addlinespace
Log Deaths Last 7 days $\times$ \% with Bachelor's Degree&                     &                     &                     &                     &       1.785\sym{***}&                     &                     &       0.505\sym{**} \\
                                        &                     &                     &                     &                     &     (0.117)         &                     &                     &     (0.205)         \\
\addlinespace
Log Deaths Last 7 days $\times$ \% Vote Democrat 2016&                     &                     &                     &                     &                     &       1.698\sym{***}&                     &       1.208\sym{***}\\
                                        &                     &                     &                     &                     &                     &     (0.190)         &                     &     (0.214)         \\
\addlinespace
Log Deaths Last 7 days $\times$ Social Capital Index&                     &                     &                     &                     &                     &                     &       1.559\sym{***}&      -0.259         \\
                                        &                     &                     &                     &                     &                     &                     &     (0.185)         &     (0.207)         \\
\addlinespace
\addlinespace[1pt] Observations         &   1,124,450         &   1,124,450         &   1,124,450         &   1,124,450         &   1,124,450         &   1,118,482         &   1,091,999         &   1,086,404         \\
\addlinespace[1pt] Adjusted $ R^2 $     &        0.85         &        0.85         &        0.85         &        0.85         &        0.85         &        0.85         &        0.86         &        0.86         \\
\addlinespace[1pt] Mean Dependent Variable&        22.4         &        22.4         &        22.4         &        22.4         &        22.4         &        22.4         &        22.5         &        22.5         \\
\addlinespace[6pt] \hline
\addlinespace[6pt]
\addlinespace[2pt] \multicolumn{2}{l}{\underline{\textbf{B: Responsiveness to New Cases}}} \\ \addlinespace[2pt]
\addlinespace
Log Cases Last 7 days                   &       2.119\sym{***}&       2.143\sym{***}&       2.170\sym{***}&       2.074\sym{***}&       1.962\sym{***}&       2.042\sym{***}&       2.255\sym{***}&       1.942\sym{***}\\
                                        &    (0.0699)         &    (0.0695)         &    (0.0680)         &    (0.0676)         &    (0.0662)         &    (0.0660)         &    (0.0693)         &    (0.0657)         \\
\addlinespace
Log Cases Last 7 days $\times$ \% Aged 65 Years and Older&      -0.138\sym{***}&                     &                     &                     &                     &                     &                     &      0.0568         \\
                                        &    (0.0436)         &                     &                     &                     &                     &                     &                     &    (0.0497)         \\
\addlinespace
Log Cases Last 7 days $\times$ \% with 3+ Risk Factors for COVID-19&                     &      -0.209\sym{***}&                     &                     &                     &                     &                     &      0.0244         \\
                                        &                     &    (0.0446)         &                     &                     &                     &                     &                     &    (0.0592)         \\
\addlinespace
Log Cases Last 7 days $\times$ \% without Health Insurance&                     &                     &      -0.589\sym{***}&                     &                     &                     &                     &      -0.244\sym{***}\\
                                        &                     &                     &    (0.0634)         &                     &                     &                     &                     &    (0.0609)         \\
\addlinespace
Log Cases Last 7 days $\times$ Median Household Income&                     &                     &                     &       0.457\sym{***}&                     &                     &                     &       0.331\sym{***}\\
                                        &                     &                     &                     &    (0.0376)         &                     &                     &                     &    (0.0558)         \\
\addlinespace
Log Cases Last 7 days $\times$ \% with Bachelor's Degree&                     &                     &                     &                     &       0.560\sym{***}&                     &                     &       0.153\sym{***}\\
                                        &                     &                     &                     &                     &    (0.0350)         &                     &                     &    (0.0501)         \\
\addlinespace
Log Cases Last 7 days $\times$ \% Vote Democrat 2016&                     &                     &                     &                     &                     &       0.937\sym{***}&                     &       0.671\sym{***}\\
                                        &                     &                     &                     &                     &                     &    (0.0556)         &                     &    (0.0656)         \\
\addlinespace
Log Cases Last 7 days $\times$ Social Capital Index&                     &                     &                     &                     &                     &                     &       0.314\sym{***}&     -0.0881         \\
                                        &                     &                     &                     &                     &                     &                     &    (0.0576)         &    (0.0571)         \\
\addlinespace
\addlinespace[2mm]  Observations        &   1,123,698         &   1,123,698         &   1,123,698         &   1,123,698         &   1,123,698         &   1,117,730         &   1,091,305         &   1,085,710         \\
\addlinespace[1pt] Adjusted $ R^2 $     &        0.85         &        0.85         &        0.86         &        0.86         &        0.86         &        0.86         &        0.86         &        0.86         \\
\addlinespace[1pt] Mean Dependent Variable&        22.4         &        22.4         &        22.4         &        22.4         &        22.4         &        22.4         &        22.5         &        22.5         \\
\addlinespace[1pt] \hline \addlinespace[1pt] County fixed effect&           X         &           X         &           X         &           X         &           X         &           X         &           X         &           X         \\
\addlinespace[1pt] State $\times$ Day fixed effect&           X         &           X         &           X         &           X         &           X         &           X         &           X         &           X         \\
\addlinespace[1pt] Outbreak time fixed effect&           X         &           X         &           X         &           X         &           X         &           X         &           X         &           X         \\
\addlinespace[2pt] Interaction with Demographic Characteristics&           X         &           X         &           X         &           X         &           X         &           X         &           X         &           X         \\
\noalign{\vspace{1pt}} \hline\hline \addlinespace[6pt]
\end{tabular}
