# Supplementary material for: Pandemic responsiveness: Evidence from social distancing and lockdown policy during COVID-19
Source: PLoS One. 2022 May 19;17(5):e0267611. doi: 10.1371/journal.pone.0267611 (PMC9119550; doi:10.1371/journal.pone.0267611)
Supplement: S9 Data — (ZIP) [file pone.0267611.s010.zip › LaTeX/Tab/TabA6.tex]

\def\sym#1{\ifmmode^{#1}\else\(^{#1}\)\fi} \begin{tabular}{@{\extracolsep{2.5pt}}{l}*{8}{>{\centering\arraybackslash}m{2cm}}@{}} \hline\hline \addlinespace[1mm]
& (1) & (2) & (3) & (4) & (5) & (6) & (7) & (8) \\ \addlinespace[1pt] \hline \addlinespace[6pt]
& \multicolumn{8}{c}{\textit{Dependent variable: Social Distancing (DEX)}} \\ \addlinespace[6pt]
\addlinespace[2pt] \multicolumn{2}{l}{\underline{\textbf{A: Responsiveness to New Deaths}}} \\ \addlinespace[2pt]
\addlinespace
Log Deaths Last 7 days                  &       2.077\sym{***}&       2.475\sym{***}&       2.826\sym{***}&       1.784\sym{***}&       1.082\sym{**} &       1.873\sym{***}&       2.831\sym{***}&      0.0969         \\
                                        &     (0.416)         &     (0.430)         &     (0.490)         &     (0.416)         &     (0.442)         &     (0.475)         &     (0.444)         &     (0.512)         \\
\addlinespace
Log Deaths Last 7 days $\times$ \% Aged 65 Years and Older&      -1.457\sym{***}&                     &                     &                     &                     &                     &                     &      -1.472\sym{**} \\
                                        &     (0.471)         &                     &                     &                     &                     &                     &                     &     (0.685)         \\
\addlinespace
Log Deaths Last 7 days $\times$ \% with 3+ Risk Factors for COVID-19&                     &      -0.838         &                     &                     &                     &                     &                     &       0.886         \\
                                        &                     &     (0.682)         &                     &                     &                     &                     &                     &     (1.012)         \\
\addlinespace
Log Deaths Last 7 days $\times$ \% without Health Insurance&                     &                     &       1.007         &                     &                     &                     &                     &       2.445\sym{***}\\
                                        &                     &                     &     (0.721)         &                     &                     &                     &                     &     (0.828)         \\
\addlinespace
Log Deaths Last 7 days $\times$ Median Household Income&                     &                     &                     &       1.812\sym{***}&                     &                     &                     &       1.529\sym{**} \\
                                        &                     &                     &                     &     (0.400)         &                     &                     &                     &     (0.721)         \\
\addlinespace
Log Deaths Last 7 days $\times$ \% with Bachelor's Degree&                     &                     &                     &                     &       2.677\sym{***}&                     &                     &       2.178\sym{***}\\
                                        &                     &                     &                     &                     &     (0.482)         &                     &                     &     (0.717)         \\
\addlinespace
Log Deaths Last 7 days $\times$ \% Vote Democrat 2016&                     &                     &                     &                     &                     &       1.797\sym{***}&                     &       1.013         \\
                                        &                     &                     &                     &                     &                     &     (0.575)         &                     &     (0.793)         \\
\addlinespace
Log Deaths Last 7 days $\times$ Social Capital Index&                     &                     &                     &                     &                     &                     &       0.949         &      -1.609         \\
                                        &                     &                     &                     &                     &                     &                     &     (1.066)         &     (1.186)         \\
\addlinespace
\addlinespace[1pt] Observations         &     754,364         &     754,364         &     754,364         &     754,364         &     754,364         &     752,489         &     750,614         &     748,739         \\
\addlinespace[1pt] Adjusted $ R^2 $     &        0.85         &        0.85         &        0.85         &        0.85         &        0.85         &        0.85         &        0.85         &        0.85         \\
\addlinespace[1pt] Mean Dependent Variable&        50.3         &        50.3         &        50.3         &        50.3         &        50.3         &        50.3         &        50.3         &        50.2         \\
\addlinespace[6pt] \hline
\addlinespace[6pt]
\addlinespace[2pt] \multicolumn{2}{l}{\underline{\textbf{B: Responsiveness to New Cases}}} \\ \addlinespace[2pt]
\addlinespace
Log Cases Last 7 days                   &       2.002\sym{***}&       2.096\sym{***}&       2.169\sym{***}&       1.960\sym{***}&       1.690\sym{***}&       1.934\sym{***}&       2.282\sym{***}&       1.499\sym{***}\\
                                        &     (0.252)         &     (0.266)         &     (0.265)         &     (0.242)         &     (0.242)         &     (0.250)         &     (0.249)         &     (0.222)         \\
\addlinespace
Log Cases Last 7 days $\times$ \% Aged 65 Years and Older&      -0.286\sym{**} &                     &                     &                     &                     &                     &                     &      -0.307         \\
                                        &     (0.127)         &                     &                     &                     &                     &                     &                     &     (0.205)         \\
\addlinespace
Log Cases Last 7 days $\times$ \% with 3+ Risk Factors for COVID-19&                     &      -0.229         &                     &                     &                     &                     &                     &       0.316         \\
                                        &                     &     (0.162)         &                     &                     &                     &                     &                     &     (0.344)         \\
\addlinespace
Log Cases Last 7 days $\times$ \% without Health Insurance&                     &                     &      0.0908         &                     &                     &                     &                     &       0.666\sym{**} \\
                                        &                     &                     &     (0.286)         &                     &                     &                     &                     &     (0.335)         \\
\addlinespace
Log Cases Last 7 days $\times$ Median Household Income&                     &                     &                     &       0.563\sym{***}&                     &                     &                     &       0.423         \\
                                        &                     &                     &                     &     (0.144)         &                     &                     &                     &     (0.268)         \\
\addlinespace
Log Cases Last 7 days $\times$ \% with Bachelor's Degree&                     &                     &                     &                     &       0.878\sym{***}&                     &                     &       0.642\sym{***}\\
                                        &                     &                     &                     &                     &     (0.149)         &                     &                     &     (0.228)         \\
\addlinespace
Log Cases Last 7 days $\times$ \% Vote Democrat 2016&                     &                     &                     &                     &                     &       0.975\sym{***}&                     &       0.556\sym{**} \\
                                        &                     &                     &                     &                     &                     &     (0.191)         &                     &     (0.248)         \\
\addlinespace
Log Cases Last 7 days $\times$ Social Capital Index&                     &                     &                     &                     &                     &                     &       0.435\sym{*}  &      -0.175         \\
                                        &                     &                     &                     &                     &                     &                     &     (0.259)         &     (0.297)         \\
\addlinespace
\addlinespace[2mm]  Observations        &     753,979         &     753,979         &     753,979         &     753,979         &     753,979         &     752,104         &     750,230         &     748,355         \\
\addlinespace[1pt] Adjusted $ R^2 $     &        0.85         &        0.85         &        0.85         &        0.85         &        0.86         &        0.85         &        0.85         &        0.86         \\
\addlinespace[1pt] Mean Dependent Variable&        50.3         &        50.3         &        50.3         &        50.3         &        50.3         &        50.3         &        50.3         &        50.2         \\
\addlinespace[1pt] \hline \addlinespace[1pt] County fixed effect&           X         &           X         &           X         &           X         &           X         &           X         &           X         &           X         \\
\addlinespace[1pt] State $\times$ Day fixed effect&           X         &           X         &           X         &           X         &           X         &           X         &           X         &           X         \\
\addlinespace[1pt] Outbreak time fixed effect&           X         &           X         &           X         &           X         &           X         &           X         &           X         &           X         \\
\addlinespace[2pt] Interaction with Demographic Characteristics&           X         &           X         &           X         &           X         &           X         &           X         &           X         &           X         \\
\noalign{\vspace{1pt}} \hline\hline \addlinespace[6pt]
\end{tabular}
