# Supplementary material for: Pandemic responsiveness: Evidence from social distancing and lockdown policy during COVID-19
Source: PLoS One. 2022 May 19;17(5):e0267611. doi: 10.1371/journal.pone.0267611 (PMC9119550; doi:10.1371/journal.pone.0267611)
Supplement: S9 Data — (ZIP) [file pone.0267611.s010.zip › LaTeX/Tab/TabA2.tex]

\def\sym#1{\ifmmode^{#1}\else\(^{#1}\)\fi} \begin{tabular}{@{\extracolsep{2.5pt}}{l}*{8}{>{\centering\arraybackslash}m{2cm}}@{}} \hline\hline \addlinespace[1mm]
& (1) & (2) & (3) & (4) & (5) & (6) & (7) & (8) \\ \addlinespace[1pt] \hline \addlinespace[6pt]
& \multicolumn{8}{c}{\textit{Dependent variable: Social Distancing (MEI)}} \\ \addlinespace[6pt]
\addlinespace
\% Aged 65 Years and Older               &      -0.513\sym{***}&                     &                     &                     &                     &                     &                     &      0.0609         \\
                                        &     (0.146)         &                     &                     &                     &                     &                     &                     &     (0.170)         \\
\addlinespace
\% with 3+ Risk Factors for COVID-19     &                     &      -1.985\sym{***}&                     &                     &                     &                     &                     &       0.241         \\
                                        &                     &     (0.154)         &                     &                     &                     &                     &                     &     (0.192)         \\
\addlinespace
\% without Health Insurance              &                     &                     &      -3.987\sym{***}&                     &                     &                     &                     &      -1.438\sym{***}\\
                                        &                     &                     &     (0.280)         &                     &                     &                     &                     &     (0.248)         \\
\addlinespace
Median Household Income                 &                     &                     &                     &       4.388\sym{***}&                     &                     &                     &       3.983\sym{***}\\
                                        &                     &                     &                     &     (0.139)         &                     &                     &                     &     (0.197)         \\
\addlinespace
\% with Bachelor's Degree                &                     &                     &                     &                     &       3.532\sym{***}&                     &                     &       0.352\sym{*}  \\
                                        &                     &                     &                     &                     &     (0.168)         &                     &                     &     (0.181)         \\
\addlinespace
\% Vote Democrat 2016                    &                     &                     &                     &                     &                     &       3.023\sym{***}&                     &       2.616\sym{***}\\
                                        &                     &                     &                     &                     &                     &     (0.254)         &                     &     (0.241)         \\
\addlinespace
Social Capital Index                    &                     &                     &                     &                     &                     &                     &       3.263\sym{***}&       0.282         \\
                                        &                     &                     &                     &                     &                     &                     &     (0.240)         &     (0.221)         \\
\addlinespace
Log Deaths Last 7 days                  &      -0.443         &       0.292         &     -0.0932         &       0.621\sym{**} &       0.249         &      -0.451         &      -0.801\sym{***}&       0.832\sym{***}\\
                                        &     (0.321)         &     (0.312)         &     (0.309)         &     (0.250)         &     (0.266)         &     (0.308)         &     (0.305)         &     (0.220)         \\
\addlinespace
Log Cases Last 7 days                   &       1.974\sym{***}&       1.940\sym{***}&       2.036\sym{***}&       1.908\sym{***}&       1.995\sym{***}&       2.217\sym{***}&       1.951\sym{***}&       2.070\sym{***}\\
                                        &     (0.106)         &     (0.104)         &     (0.102)         &    (0.0915)         &    (0.0934)         &    (0.0990)         &     (0.101)         &    (0.0796)         \\
\addlinespace
\addlinespace[1pt] \hline \addlinespace[1pt] Observations&   1,123,566         &   1,123,566         &   1,123,566         &   1,123,566         &   1,123,566         &   1,117,598         &   1,091,173         &   1,085,578         \\
\addlinespace[1pt]  Adjusted $ R^2$     &        0.80         &        0.80         &        0.80         &        0.81         &        0.81         &        0.80         &        0.81         &        0.83         \\
\addlinespace[1pt] Mean Dependent Variable&        22.4         &        22.4         &        22.4         &        22.4         &        22.4         &        22.4         &        22.5         &        22.5         \\
\addlinespace[1pt] State $\times$ Day fixed effect&           X         &           X         &           X         &           X         &           X         &           X         &           X         &           X         \\
\addlinespace[1pt] Outbreak time fixed effect&           X         &           X         &           X         &           X         &           X         &           X         &           X         &           X         \\
\addlinespace[2pt] Demographic Characteristics&           X         &           X         &           X         &           X         &           X         &           X         &           X         &           X         \\
\noalign{\vspace{1pt}} \hline\hline \addlinespace[6pt]
\end{tabular}
