# Supplementary material for: Pandemic responsiveness: Evidence from social distancing and lockdown policy during COVID-19
Source: PLoS One. 2022 May 19;17(5):e0267611. doi: 10.1371/journal.pone.0267611 (PMC9119550; doi:10.1371/journal.pone.0267611)
Supplement: S9 Data — (ZIP) [file pone.0267611.s010.zip › LaTeX/Tab/TabA3.tex]

\def\sym#1{\ifmmode^{#1}\else\(^{#1}\)\fi} \begin{tabular}{@{\extracolsep{2.5pt}}{l}*{3}{>{\centering\arraybackslash}m{3cm}}@{}} \hline\hline \addlinespace[1mm]
& (1) & (2) & (3) \\ \addlinespace[4pt] \hline \addlinespace[6pt]
& \multicolumn{3}{c}{\textit{Dependent variable: Social Distancing (DEX)}} \\ \addlinespace[6pt]
\addlinespace[2pt] \multicolumn{2}{l}{\underline{\textbf{A: Responsiveness to New Deaths}}} \\ \addlinespace[2pt]
\addlinespace
Log Deaths Last 7 days                  &       9.904\sym{***}&       4.463\sym{***}&       5.870\sym{***}\\
                                        &     (0.642)         &     (0.568)         &     (0.873)         \\
\addlinespace
Log Deaths Last 7 days \ $ \times$ Lockdown&                     &       8.185\sym{***}&                     \\
                                        &                     &     (0.772)         &                     \\
\addlinespace
Log Deaths Last 7 days  $ \times$ Non-essential shops closed&                     &                     &       6.965\sym{***}\\
                                        &                     &                     &     (0.857)         \\
\addlinespace
\addlinespace[1pt] Observations         &     754,739         &     754,364         &     603,499         \\
\addlinespace[1pt] Adjusted $ R^2 $     &        0.56         &        0.85         &        0.84         \\
\addlinespace[1pt] Mean Dependent Variable&        50.3         &        50.3         &        50.0         \\
\hline \addlinespace[6pt]
\addlinespace[2pt] \multicolumn{2}{l}{\underline{\textbf{B: Responsiveness to New Cases}}} \\ \addlinespace[2pt]
\addlinespace
Log Cases Last 7 days                   &       3.480\sym{***}&       2.672\sym{***}&       2.517\sym{***}\\
                                        &     (0.333)         &     (0.311)         &     (0.354)         \\
\addlinespace
Log Cases Last 7 days \ $ \times$ Lockdown&                     &       4.596\sym{***}&                     \\
                                        &                     &     (0.273)         &                     \\
\addlinespace
Log Cases Last 7 days \ $ \times$ Non-essential shops closed&                     &                     &       4.965\sym{***}\\
                                        &                     &                     &     (0.342)         \\
\addlinespace
\addlinespace[1pt] Observations         &     753,979         &     753,979         &     603,155         \\
\addlinespace[1pt] Adjusted $ R^2 $     &        0.85         &        0.85         &        0.84         \\
\addlinespace[1pt] Mean Dependent Variable&        50.3         &        50.3         &        50.0         \\
\hline \addlinespace[6pt]
\addlinespace[2pt] \multicolumn{2}{l}{\underline{\textbf{C: Responsiveness to Cumulative Deaths}}} \\ \addlinespace[2pt]
\addlinespace
Log Cumulative Deaths                   &       3.392\sym{***}&       2.825\sym{***}&       2.972\sym{***}\\
                                        &     (0.392)         &     (0.370)         &     (0.436)         \\
\addlinespace
Log Cumulative Deaths \ $ \times$ Lockdown&                     &       4.100\sym{***}&                     \\
                                        &                     &     (0.252)         &                     \\
\addlinespace
Log Cumulative Deaths \ $ \times$ Non-essential shops closed&                     &                     &       3.953\sym{***}\\
                                        &                     &                     &     (0.303)         \\
\addlinespace
\addlinespace[1pt] Observations         &     754,489         &     754,489         &     603,589         \\
\addlinespace[1pt] Adjusted $ R^2 $     &        0.85         &        0.85         &        0.84         \\
\addlinespace[1pt] Mean Dependent Variable&        50.3         &        50.3         &        50.0         \\
\hline \addlinespace[6pt]
\addlinespace[2pt] \multicolumn{2}{l}{\underline{\textbf{D: Responsiveness to Cumulative Cases}}} \\ \addlinespace[2pt]
\addlinespace
Log Cumulative Cases                    &       5.105\sym{***}&       4.226\sym{***}&       4.063\sym{***}\\
                                        &     (0.399)         &     (0.389)         &     (0.428)         \\
\addlinespace
Log Cumulative Cases \ $ \times$ Lockdown&                     &       2.845\sym{***}&                     \\
                                        &                     &     (0.164)         &                     \\
\addlinespace
Log Cumulative Cases \ $ \times$ Non-essential shops closed&                     &                     &       3.267\sym{***}\\
                                        &                     &                     &     (0.222)         \\
\addlinespace
\addlinespace[2mm] Observations         &     754,489         &     754,489         &     603,589         \\
\addlinespace[1pt] Adjusted $ R^2 $     &        0.85         &        0.85         &        0.85         \\
\addlinespace[1pt] Mean Dependent Variable&        50.3         &        50.3         &        50.0         \\
\addlinespace[1pt] \hline  \addlinespace[1pt] County fixed effect&           X         &           X         &           X         \\
\addlinespace[1pt] State $\times$ Day fixed effect&           X         &           X         &           X         \\
\addlinespace[2pt] Outbreak time fixed effect&           X         &           X         &           X         \\
\noalign{\vspace{1pt}} \hline\hline \addlinespace[6pt]
\end{tabular}
