# Supplementary material for: Pandemic responsiveness: Evidence from social distancing and lockdown policy during COVID-19
Source: PLoS One. 2022 May 19;17(5):e0267611. doi: 10.1371/journal.pone.0267611 (PMC9119550; doi:10.1371/journal.pone.0267611)
Supplement: S9 Data — (ZIP) [file pone.0267611.s010.zip › LaTeX/Tab/TabA1.tex]

\def\sym#1{\ifmmode^{#1}\else\(^{#1}\)\fi} \begin{tabular}{@{\extracolsep{2.5pt}}{l}*{8}{>{\centering\arraybackslash}m{2cm}}@{}} \hline\hline \addlinespace[1mm]
& (1) & (2) & (3) & (4) & (5) & (6) & (7) & (8) \\ \addlinespace[1pt] \hline \addlinespace[6pt]
& \multicolumn{8}{c}{\textit{Dependent variable: Social Distancing (DEX)}} \\ \addlinespace[6pt]
\addlinespace
\% Aged 65 Years and Older               &       5.697\sym{***}&                     &                     &                     &                     &                     &                     &       3.076\sym{***}\\
                                        &     (0.555)         &                     &                     &                     &                     &                     &                     &     (0.833)         \\
\addlinespace
\% with 3+ Risk Factors for COVID-19     &                     &       6.375\sym{***}&                     &                     &                     &                     &                     &       2.905\sym{***}\\
                                        &                     &     (0.556)         &                     &                     &                     &                     &                     &     (1.061)         \\
\addlinespace
\% without Health Insurance              &                     &                     &       6.903\sym{***}&                     &                     &                     &                     &       2.105         \\
                                        &                     &                     &     (1.199)         &                     &                     &                     &                     &     (1.325)         \\
\addlinespace
Median Household Income                 &                     &                     &                     &      -3.882\sym{***}&                     &                     &                     &      -0.872         \\
                                        &                     &                     &                     &     (0.637)         &                     &                     &                     &     (0.963)         \\
\addlinespace
\% with Bachelor's Degree                &                     &                     &                     &                     &      -3.191\sym{***}&                     &                     &      -3.181\sym{***}\\
                                        &                     &                     &                     &                     &     (0.670)         &                     &                     &     (1.073)         \\
\addlinespace
\% Vote Democrat 2016                    &                     &                     &                     &                     &                     &       1.382         &                     &       3.089\sym{***}\\
                                        &                     &                     &                     &                     &                     &     (0.964)         &                     &     (1.093)         \\
\addlinespace
Social Capital Index                    &                     &                     &                     &                     &                     &                     &      -1.782\sym{*}  &       2.829\sym{**} \\
                                        &                     &                     &                     &                     &                     &                     &     (0.930)         &     (1.135)         \\
\addlinespace
Log Deaths Last 7 days                  &       4.125\sym{***}&       3.351\sym{***}&       5.289\sym{***}&       5.010\sym{***}&       5.139\sym{***}&       6.371\sym{***}&       6.187\sym{***}&       2.489\sym{***}\\
                                        &     (0.993)         &     (0.963)         &     (1.006)         &     (1.010)         &     (0.974)         &     (1.031)         &     (1.031)         &     (0.911)         \\
\addlinespace
Log Cases Last 7 days                   &       2.124\sym{***}&       1.703\sym{***}&       1.409\sym{***}&       1.555\sym{***}&       1.414\sym{***}&       1.478\sym{***}&       1.404\sym{***}&       2.172\sym{***}\\
                                        &     (0.339)         &     (0.339)         &     (0.348)         &     (0.345)         &     (0.350)         &     (0.355)         &     (0.351)         &     (0.335)         \\
\addlinespace
\addlinespace[1pt] \hline \addlinespace[1pt] Observations&     753,854         &     753,854         &     753,854         &     753,854         &     753,854         &     751,979         &     750,105         &     748,230         \\
\addlinespace[1pt]  Adjusted $ R^2$     &        0.63         &        0.63         &        0.62         &        0.62         &        0.62         &        0.62         &        0.62         &        0.63         \\
\addlinespace[1pt] Mean Dependent Variable&        50.3         &        50.3         &        50.3         &        50.3         &        50.3         &        50.3         &        50.3         &        50.2         \\
\addlinespace[1pt] State $\times$ Day fixed effect&           X         &           X         &           X         &           X         &           X         &           X         &           X         &           X         \\
\addlinespace[1pt] Outbreak time fixed effect&           X         &           X         &           X         &           X         &           X         &           X         &           X         &           X         \\
\addlinespace[2pt] Demographic Characteristics&           X         &           X         &           X         &           X         &           X         &           X         &           X         &           X         \\
\noalign{\vspace{1pt}} \hline\hline \addlinespace[6pt]
\end{tabular}
